# Supplementary material for: kmlShape: An Efficient Method to Cluster Longitudinal Data (Time-Series) According to Their Shapes
Source: PLoS One. 2016 Jun 3;11(6):e0150738. doi: 10.1371/journal.pone.0150738 (PMC4892497; doi:10.1371/journal.pone.0150738)
Supplement: S1 File — (CSV) [file pone.0150738.s001.csv]

id	MMS-1	MMS-2	MMS-3	MMS-4	MMS-5	MMS-6	MMS-7	MMS-8	MMS-9	MMS-10	MMS-11	MMS-12	MMS-13	MMS-14	MMS-15
I-1	18	17	16	16	16	17	17	17	17	18	18	17	15	13	14
I-2	22	20	22	20	20	19	21	21	20	20	21	14	12	12	14
I-3	26	26	26	25	28	27	27	26	27	26	27	27	27	29	28
I-4	19	20	19	20	19	18	19	20	18	19	18	19	17	16	16
I-5	22	22	21	23	21	23	23	21	21	22	22	22	20	22	22
I-6	20	20	19	18	20	20	20	21	17	17	20	21	21	21	7
I-7	15	15	13	10	11	9	7	7	7	6	5	5	7	3	5
I-8	26	27	26	25	24	26	22	23	22	24	25	23	23	24	23
I-9	24	25	25	23	21	21	23	21	22	22	21	22	23	22	23
I-10	23	24	23	25	22	22	21	20	21	19	18	17	16	16	17
I-11	24	23	25	24	21	13	15	15	13	9	8	10	6	7	7
I-12	25	26	27	27	26	24	26	24	22	25	23	24	23	23	25
I-13	18	19	19	19	19	19	18	17	18	16	17	17	17	16	17
I-14	25	26	26	26	24	26	25	25	25	26	24	26	22	23	23
I-15	18	20	19	20	20	18	18	18	18	17	16	14	15	13	14
I-16	24	25	23	24	23	23	23	25	23	25	23	23	23	23	23
I-17	25	26	28	28	27	24	25	28	27	28	26	29	27	27	29
I-18	22	21	19	19	20	17	16	18	16	20	19	19	5	7	7
I-19	19	19	17	21	20	20	19	17	18	15	14	15	15	14	14
I-20	21	22	20	21	19	21	20	21	22	22	21	21	18	17	19
I-21	27	28	30	29	30	30	30	29	28	27	29	29	26	28	26
I-22	22	22	23	23	21	22	20	20	21	22	21	23	21	21	22
I-23	20	18	19	18	17	18	17	17	18	20	20	16	16	18	16
I-24	23	23	22	24	20	20	22	23	24	22	23	23	21	21	21
I-25	23	23	23	22	24	23	23	24	20	20	17	17	16	17	18
I-26	25	26	24	25	23	24	22	22	22	24	23	24	25	24	25
I-27	23	22	24	22	22	21	21	21	22	22	20	22	19	18	20
I-28	22	22	22	22	24	25	23	25	24	24	22	23	23	24	24
I-29	26	23	25	24	24	21	22	21	21	22	20	18	18	19	19
I-30	23	25	23	22	22	21	21	21	23	21	22	23	20	19	21
I-31	20	22	22	21	21	20	19	20	20	20	18	16	17	17	17
I-32	25	26	26	26	24	24	22	22	21	20	22	23	21	23	25
I-33	25	24	24	24	23	24	24	20	22	21	23	23	19	20	19
I-34	15	14	13	11	11	11	10	10	11	11	12	11	11	10	12
I-35	24	23	24	11	13	10	10	9	11	12	13	11	13	11	12
I-36	21	22	20	22	20	21	20	18	19	20	17	18	18	19	19
I-37	23	24	26	26	23	23	23	25	25	24	24	22	22	24	22
I-38	20	20	19	18	19	18	20	18	17	17	16	18	15	14	13
I-39	23	21	21	23	14	14	14	10	11	7	8	8	8	7	8
I-40	25	25	25	24	27	26	28	29	30	29	30	29	30	30	28
I-41	21	21	21	22	21	22	21	21	24	24	24	24	25	24	23
I-42	19	18	17	18	19	18	19	19	18	17	19	19	19	20	20
I-43	26	26	23	23	22	23	22	22	26	25	24	23	24	22	23
I-44	21	21	22	22	18	20	18	19	20	18	18	20	20	20	17
I-45	26	24	24	25	25	23	25	25	23	27	25	26	25	25	23
I-46	19	21	19	20	21	20	19	18	17	17	17	17	13	15	13
I-47	26	25	24	26	25	26	27	25	27	26	27	27	27	28	27
I-48	24	22	24	21	21	20	21	22	23	23	21	23	21	23	22
I-49	25	24	25	23	12	12	12	12	11	12	10	11	5	5	5
I-50	24	25	24	24	24	24	25	23	24	25	24	26	26	22	23
I-51	20	21	21	20	20	19	21	19	18	22	22	23	23	23	22
I-52	25	25	26	28	28	29	27	26	27	26	26	27	28	28	27
I-53	18	18	18	18	19	18	20	19	19	17	18	20	18	18	20
I-54	12	13	14	14	11	10	7	7	8	7	7	3	3	4	4
I-55	22	22	21	23	24	24	22	23	21	22	20	20	21	21	19
I-56	19	18	19	19	19	19	19	16	19	18	19	17	16	18	16
I-57	20	21	20	19	17	18	17	16	15	15	15	15	14	11	11
I-58	25	26	25	25	25	24	26	23	23	26	25	22	23	21	23
I-59	22	23	23	24	25	25	25	25	26	26	25	25	24	27	26
I-60	28	27	28	28	28	27	28	26	27	26	28	27	24	27	26
I-61	23	23	22	22	25	21	20	22	17	18	17	18	16	17	16
I-62	24	22	24	22	21	23	22	24	23	22	9	8	12	11	12
I-63	18	19	18	20	19	19	20	19	18	17	18	17	17	17	16
I-64	22	23	24	25	23	23	23	23	23	23	23	24	23	24	22
I-65	18	18	20	20	19	20	18	19	18	19	19	17	17	15	16
I-66	23	21	23	21	23	22	22	22	25	25	23	24	25	24	24
I-67	25	23	11	12	13	13	9	9	11	11	12	11	13	12	12
I-68	25	27	25	22	21	21	23	21	23	23	22	23	23	22	22
I-69	17	16	18	16	18	18	20	21	22	21	22	22	23	23	21
I-70	13	13	12	14	12	11	12	10	10	11	10	12	10	10	7
I-71	26	26	24	23	25	25	23	25	25	23	23	23	22	22	23
I-72	23	23	22	22	22	22	25	23	20	20	20	20	19	20	20
I-73	21	22	20	21	22	22	22	23	22	23	25	25	25	25	23
I-74	22	23	22	21	20	21	20	19	19	19	17	19	19	16	16
I-75	22	22	24	24	9	7	9	9	9	7	9	8	9	7	7
I-76	27	25	24	25	25	24	23	23	22	24	25	24	25	24	24
I-77	21	24	23	23	23	19	20	20	21	18	20	21	22	22	20
I-78	22	20	21	19	18	20	19	20	20	19	21	17	18	17	18
I-79	25	24	25	24	25	25	21	23	21	21	22	22	20	22	22
I-80	20	20	20	19	20	19	17	19	19	18	20	18	18	18	19
I-81	26	27	27	26	28	28	20	21	22	20	23	14	15	14	14
I-82	23	24	23	24	25	27	27	27	24	25	24	25	25	26	27
I-83	19	19	21	21	23	23	22	22	22	24	24	22	22	23	23
I-84	15	16	15	15	16	15	17	15	15	14	15	13	13	14	12
I-85	21	19	20	20	20	21	19	20	21	21	20	18	20	18	18
I-86	21	20	21	20	19	20	21	22	21	22	21	22	12	14	12
I-87	25	25	24	25	13	12	9	9	10	11	11	12	11	11	13
I-88	24	22	22	24	23	21	22	22	19	21	20	19	17	16	17
I-89	27	22	22	22	23	24	25	23	23	22	24	21	22	21	21
I-90	16	14	13	12	14	12	12	13	12	10	9	8	10	10	9
I-91	24	23	25	24	12	14	13	12	14	12	13	11	11	10	11
I-92	21	21	20	22	21	21	22	22	22	22	21	21	22	20	21
I-93	22	24	22	24	20	20	20	20	22	20	24	22	22	22	22
I-94	19	20	18	19	18	18	16	17	16	17	17	13	13	15	13
I-95	25	25	28	28	27	28	27	25	26	25	27	25	27	27	28
I-96	21	21	21	21	21	21	22	22	21	22	24	23	14	15	16
I-97	27	25	27	26	24	25	24	24	26	25	23	23	23	22	21
I-98	24	8	8	9	8	8	9	9	10	10	8	7	8	9	9
I-99	24	25	25	26	25	25	26	25	25	22	22	20	20	19	21
I-100	14	17	15	17	17	15	16	17	13	14	13	11	11	12	13
I-101	24	22	24	24	24	25	23	24	26	25	25	25	25	23	25
I-102	27	27	26	27	26	26	26	27	26	26	26	26	25	25	27
I-103	26	25	26	25	23	22	22	22	23	24	24	22	23	23	23
I-104	27	25	26	28	26	28	26	26	27	27	26	25	23	25	24
I-105	14	11	12	12	11	9	11	9	11	10	11	11	10	11	11
I-106	19	20	18	15	16	15	16	16	15	14	13	13	16	15	14
I-107	23	22	23	21	20	21	19	20	23	22	22	22	22	24	22
I-108	21	23	22	23	24	25	24	25	25	23	24	24	23	24	24
I-109	17	16	17	16	18	14	14	14	15	13	13	14	13	13	15
I-110	15	15	15	15	16	16	9	11	11	11	9	3	2	3	3
I-111	15	17	15	16	13	15	13	16	14	15	14	14	9	11	11
I-112	22	23	21	21	22	22	23	22	24	23	23	23	23	22	21
I-113	26	25	25	27	25	25	27	26	25	28	26	26	26	27	27
I-114	21	20	21	20	21	16	17	16	17	17	19	17	17	17	18
I-115	22	22	23	25	25	25	25	25	25	23	22	23	24	24	25
I-116	15	16	16	16	15	14	13	13	13	13	13	12	12	12	12
I-117	26	26	26	27	26	24	23	22	22	23	25	25	24	24	22
I-118	14	12	12	13	14	14	13	14	12	15	13	13	15	13	12
I-119	23	24	23	23	22	22	22	21	22	22	22	20	22	18	19
I-120	23	23	19	19	20	17	16	17	16	19	19	19	18	7	5
I-121	26	27	27	27	27	25	25	25	24	24	20	21	21	19	20
I-122	19	19	21	19	17	19	19	19	20	23	21	20	20	18	19
I-123	25	26	24	21	21	21	21	21	21	22	21	14	13	13	15
I-124	27	27	26	27	23	23	22	23	22	23	22	24	25	24	23
I-125	20	22	20	21	23	21	21	22	23	21	21	19	19	19	21
I-126	23	21	22	23	22	22	23	22	23	21	23	23	23	14	14
I-127	17	16	17	17	15	17	15	16	14	14	14	16	16	15	16
I-128	26	24	25	26	24	26	22	20	19	19	21	22	23	21	21
I-129	17	17	17	20	20	19	18	18	19	15	16	16	15	16	14
I-130	19	20	20	21	21	20	21	21	24	24	22	24	23	23	24
I-131	22	21	20	20	20	20	20	19	18	20	19	18	20	18	20
I-132	27	26	28	28	28	29	29	30	29	28	30	28	29	29	31
I-133	24	24	25	24	25	27	25	27	27	27	24	24	26	27	25
I-134	15	15	15	16	16	15	15	13	14	13	12	13	14	13	11
I-135	22	21	22	13	13	11	11	11	10	13	12	13	15	14	14
I-136	22	22	24	22	22	24	23	22	21	22	20	20	20	21	21
I-137	23	23	23	22	8	8	9	8	9	8	10	10	8	7	7
I-138	26	24	25	24	26	24	24	23	23	23	24	22	23	25	25
I-139	13	13	17	17	17	15	17	17	16	17	15	14	14	15	11
I-140	25	27	26	24	24	26	25	24	25	24	24	21	23	23	21
I-141	16	14	16	15	15	15	15	13	15	13	13	13	15	13	12
I-142	15	15	14	15	13	12	11	11	10	11	10	10	11	12	11
I-143	26	26	26	23	24	24	24	22	22	22	22	14	16	15	10
I-144	26	28	26	29	28	28	28	29	29	29	28	30	30	30	29
I-145	25	26	26	26	24	23	25	25	23	22	22	22	25	25	25
I-146	28	28	27	27	25	25	25	26	25	13	13	15	13	13	13
I-147	24	25	26	26	26	28	27	27	27	26	25	23	25	25	25
I-148	21	22	22	20	22	22	21	23	23	21	21	20	9	7	8
I-149	16	17	15	15	15	13	15	15	15	12	13	14	12	9	11
I-150	27	27	28	27	28	29	26	26	26	28	26	27	27	26	27
I-151	19	19	20	19	21	20	20	19	21	22	20	22	22	22	22
I-152	27	27	26	26	28	25	24	27	26	26	27	28	29	27	29
I-153	20	20	22	18	19	19	19	16	16	17	17	18	18	18	16
I-154	24	24	28	28	28	28	25	26	24	26	24	24	23	25	25
I-155	27	27	27	27	28	28	26	28	27	26	26	25	24	23	25
I-156	26	27	26	27	25	25	24	25	24	24	24	22	23	21	23
I-157	25	25	27	28	28	28	27	26	27	25	26	23	22	20	19
I-158	21	23	23	15	15	11	10	9	11	9	8	8	7	8	8
I-159	23	23	24	24	23	22	22	21	25	23	21	21	19	21	20
I-160	24	24	23	21	22	23	22	23	23	21	22	23	21	20	20
I-161	27	24	23	24	23	20	20	22	20	23	23	23	25	24	23
I-162	24	22	24	20	18	18	10	11	10	7	7	7	5	7	6
I-163	16	15	17	17	19	17	17	19	15	15	14	16	16	16	17
I-164	24	25	25	24	22	22	23	23	23	25	23	23	21	21	23
I-165	27	26	25	25	23	22	22	23	24	24	24	16	15	15	10
I-166	22	21	20	21	19	20	19	19	18	18	20	20	19	11	11
I-167	22	24	24	23	24	23	23	22	23	20	22	21	21	21	21
I-168	17	19	19	18	17	18	18	16	18	17	19	17	16	13	13
I-169	15	16	14	13	13	13	11	12	10	12	12	11	12	12	12
I-170	27	26	27	27	23	24	24	23	23	23	25	24	24	26	26
I-171	27	26	24	23	23	24	24	15	14	16	15	9	10	10	9
I-172	26	26	24	25	25	25	25	23	24	22	21	22	23	21	23
I-173	17	17	17	18	19	17	18	17	15	17	17	15	14	16	15
I-174	21	22	24	24	22	22	20	19	20	20	19	18	20	18	20
I-175	26	28	28	25	25	24	26	26	26	25	25	23	25	26	25
I-176	23	22	23	23	20	21	21	22	21	22	23	22	21	23	21
I-177	25	25	25	25	28	29	28	28	30	30	29	30	28	30	29
I-178	18	17	19	19	19	20	20	20	20	18	18	18	17	20	18
I-179	24	23	24	24	13	14	14	12	13	13	12	11	12	12	10
I-180	20	20	21	19	20	20	21	20	20	18	18	17	18	16	15
I-181	20	21	20	19	18	19	19	19	20	20	20	21	22	21	20
I-182	13	11	11	12	11	8	7	7	7	6	6	6	7	4	4
I-183	25	26	24	24	24	25	23	24	25	24	22	21	23	23	22
I-184	21	21	19	23	22	23	24	22	22	22	22	23	23	21	23
I-185	25	27	26	25	24	23	24	23	22	23	23	23	21	22	24
I-186	22	20	22	24	24	23	22	21	23	22	22	22	22	22	20
I-187	24	25	24	24	22	13	11	10	12	10	10	3	3	4	5
I-188	25	25	25	25	24	23	24	23	21	21	22	23	23	25	23
I-189	25	26	26	24	21	22	21	24	23	24	24	25	23	23	21
I-190	25	25	24	25	25	24	23	23	23	22	21	20	20	21	22
I-191	16	18	18	17	19	17	19	18	18	18	16	16	17	16	14
I-192	27	27	26	24	26	25	25	25	26	27	29	28	28	29	29
I-193	21	22	21	19	21	21	19	20	19	18	18	19	10	10	11
I-194	26	26	27	27	24	22	23	23	25	23	25	12	15	13	13
I-195	16	17	15	14	16	13	13	14	14	13	14	12	12	11	13
I-196	22	22	23	24	25	22	23	22	21	21	21	19	21	20	19
I-197	26	25	25	24	24	24	26	27	27	27	26	28	27	28	28
I-198	22	22	23	22	20	20	20	21	18	18	18	19	17	17	17
I-199	23	23	23	24	23	23	24	25	26	25	22	22	22	26	24
I-200	12	12	14	15	15	14	17	15	13	14	14	14	16	16	15
I-201	25	25	25	24	22	24	24	25	24	23	24	26	26	24	26
I-202	26	25	25	25	27	28	27	27	27	28	27	28	28	30	28
I-203	21	22	20	19	19	18	20	18	18	20	20	21	21	20	19
I-204	25	26	26	25	27	28	26	27	26	27	26	24	24	25	25
I-205	28	27	26	27	25	24	27	25	23	23	24	24	26	24	25
I-206	18	18	19	21	19	21	19	18	19	20	19	6	6	5	6
I-207	22	20	21	22	21	21	21	22	21	23	23	25	22	21	21
I-208	24	25	21	22	23	22	20	22	20	21	19	17	19	18	18
I-209	13	12	14	14	11	8	8	7	6	5	6	7	4	4	2
I-210	15	15	15	13	15	13	15	16	15	14	12	12	13	13	11
I-211	22	22	20	19	21	22	20	21	20	22	21	14	14	14	14
I-212	21	22	23	22	22	21	23	21	22	21	24	16	16	14	15
I-213	27	27	25	26	26	27	26	22	23	24	24	25	24	24	26
I-214	20	20	16	15	15	18	17	17	18	16	16	16	18	16	16
I-215	26	26	27	26	26	26	27	26	27	27	27	26	28	24	24
I-216	27	26	23	24	25	23	23	24	22	24	24	24	24	23	23
I-217	24	24	23	26	24	24	26	25	27	24	23	25	25	26	25
I-218	26	27	28	28	29	29	29	30	30	29	29	29	30	31	30
I-219	27	26	25	27	28	26	28	25	23	23	24	22	21	20	20
I-220	21	21	21	21	22	20	21	20	21	18	19	18	16	16	17
I-221	20	18	20	19	18	20	19	18	21	21	21	18	18	19	18
I-222	22	23	22	22	22	24	24	19	19	21	19	20	20	22	22
I-223	17	19	19	20	20	20	19	18	18	18	20	19	16	17	16
I-224	22	20	7	9	8	8	9	8	8	8	5	5	7	5	3
I-225	23	21	21	23	23	22	22	20	20	19	17	19	16	17	18
I-226	25	24	24	24	27	29	27	27	27	29	29	28	27	24	26
I-227	17	17	18	17	17	18	18	13	15	14	14	15	15	15	13
I-228	20	19	20	15	17	18	17	17	19	17	16	14	13	15	15
I-229	26	27	26	27	27	26	28	24	25	24	25	28	28	28	28
I-230	15	16	17	16	18	17	19	19	15	14	14	15	17	17	17
I-231	22	21	20	20	19	21	23	23	21	20	20	17	18	17	18
I-232	17	16	15	16	17	15	17	14	16	16	14	14	16	14	15
I-233	21	21	20	19	20	20	19	21	23	22	24	23	25	24	23
I-234	25	26	27	23	22	24	24	22	21	22	24	22	24	24	24
I-235	21	22	21	21	22	23	21	18	18	19	19	20	18	20	22
I-236	26	26	27	25	25	25	26	27	23	24	23	24	26	26	25
I-237	20	20	21	19	19	20	21	21	21	22	20	20	18	18	17
I-238	27	26	27	29	27	27	28	27	27	29	28	28	30	30	28
I-239	21	19	21	21	20	20	19	19	18	17	16	16	17	15	16
I-240	26	28	26	26	24	24	22	22	23	24	23	23	21	21	21
I-241	25	21	22	21	21	21	22	23	22	23	21	20	20	18	19
I-242	17	18	18	17	19	17	18	17	17	17	15	16	15	15	15
I-243	24	23	25	24	21	14	13	9	10	8	8	7	7	5	6
I-244	26	25	23	23	23	24	24	25	25	25	27	23	25	23	24
I-245	27	28	28	25	25	26	24	25	23	21	21	22	19	19	21
I-246	19	17	18	17	17	16	16	16	17	17	16	14	14	13	14
I-247	21	21	21	21	11	13	13	11	10	11	12	13	12	14	15
I-248	27	27	27	28	28	29	28	27	28	27	27	27	25	26	25
I-249	27	27	26	27	26	27	26	26	25	26	26	24	27	26	27
I-250	19	20	20	21	21	21	19	18	18	19	21	20	20	22	23
I-251	27	26	29	27	29	28	17	18	16	12	12	14	14	11	12
I-252	23	21	22	22	22	23	22	22	20	22	19	18	18	17	17
I-253	23	24	23	24	24	25	25	24	24	23	23	23	22	24	24
I-254	20	15	15	15	17	16	16	16	16	16	15	14	16	15	15
I-255	23	21	22	23	21	21	23	22	22	24	23	23	23	24	24
I-256	25	26	25	26	26	24	24	25	24	22	22	23	24	25	25
I-257	19	18	20	15	16	16	16	19	19	19	19	15	14	14	15
I-258	23	20	21	20	22	21	22	22	22	21	21	20	19	19	21
I-259	20	19	19	18	21	20	21	19	18	18	17	15	18	19	18
I-260	16	14	16	15	14	12	13	14	11	12	12	9	7	8	8
I-261	19	20	20	19	19	19	17	19	19	20	23	18	18	20	18
I-262	26	28	26	26	25	25	25	24	25	23	22	24	24	24	26
I-263	21	22	20	21	22	20	20	22	21	22	21	21	21	20	22
I-264	25	25	24	25	26	26	27	26	26	22	23	21	20	20	20
I-265	19	17	17	18	16	17	18	16	17	18	16	13	13	15	13
I-266	27	25	27	25	26	26	24	23	25	24	25	22	21	22	22
I-267	21	21	21	23	18	18	18	20	20	19	19	20	20	18	18
I-268	19	19	21	20	20	21	20	21	19	20	20	18	16	18	15
I-269	22	22	22	20	21	22	22	22	20	22	22	21	22	21	20
I-270	26	26	25	22	22	21	21	25	25	23	24	23	25	22	23
I-271	23	24	24	22	21	20	22	21	21	21	23	23	21	22	22
I-272	20	19	20	22	22	21	21	21	21	21	19	21	18	18	19
I-273	18	19	19	19	16	16	14	15	14	13	13	14	14	14	15
I-274	25	25	25	24	25	25	12	10	10	11	13	12	15	15	15
I-275	25	26	27	27	25	27	28	27	28	29	28	29	29	26	24
I-276	22	23	23	22	25	25	23	21	21	22	17	17	18	17	18
I-277	22	22	21	22	21	22	19	19	21	20	18	19	19	15	16
I-278	21	22	21	22	18	20	18	19	19	19	20	19	19	18	19
I-279	19	20	19	21	21	21	20	17	17	19	19	19	18	19	17
I-280	20	22	20	21	20	20	19	18	20	22	22	22	22	22	23
I-281	27	27	27	25	27	26	28	20	22	22	22	22	22	15	13
I-282	28	28	27	26	28	28	27	28	27	26	25	25	26	26	27
I-283	27	25	27	26	17	17	17	16	13	15	14	15	16	15	11
I-284	26	26	25	27	29	29	28	29	28	26	27	26	28	27	27
I-285	25	25	26	26	25	24	24	23	24	23	24	22	23	24	23
I-286	26	27	26	27	25	26	25	25	23	24	24	22	24	24	23
I-287	26	27	25	23	25	23	23	22	21	21	22	20	21	22	17
I-288	25	25	25	27	28	27	26	27	27	25	26	26	24	23	24
I-289	24	24	23	24	25	24	21	22	21	20	21	21	24	22	23
I-290	25	25	25	25	21	22	21	22	20	19	21	19	18	18	18
I-291	26	28	28	26	26	26	26	27	27	26	22	22	23	25	26
I-292	27	25	24	25	25	24	23	24	22	23	23	26	24	25	26
I-293	19	18	22	20	21	17	17	19	17	18	18	19	19	20	18
I-294	25	25	25	25	22	19	19	19	21	21	20	21	21	20	20
I-295	19	19	19	17	18	17	16	18	14	12	11	12	12	14	13
I-296	22	22	22	22	19	19	21	20	22	21	22	21	21	22	23
I-297	21	22	23	22	22	21	22	22	22	24	23	24	20	19	21
I-298	23	21	23	21	23	22	19	18	18	19	20	20	22	21	21
I-299	26	26	28	27	28	27	27	28	26	27	28	26	25	25	26
I-300	20	20	20	19	20	19	19	20	18	19	18	20	18	18	19
I-301	15	16	16	16	16	16	14	14	13	14	13	13	13	12	13
I-302	17	18	17	17	18	18	19	20	20	15	17	14	16	15	16
I-303	23	25	24	26	22	23	23	23	20	20	20	22	22	21	20
I-304	26	26	27	28	28	16	17	17	16	14	13	12	13	10	11
I-305	25	26	25	26	23	23	24	25	25	25	26	23	22	21	23
I-306	24	24	25	25	27	26	25	24	24	22	22	24	19	19	20
I-307	23	24	11	12	12	13	11	9	10	13	11	13	11	12	13
I-308	22	23	24	25	23	24	24	23	23	20	22	22	22	24	22
I-309	28	28	26	27	25	24	26	25	26	25	24	23	25	26	26
I-310	24	22	24	22	24	24	23	21	21	22	22	21	22	22	20
I-311	26	25	27	28	25	27	27	27	27	25	25	29	27	29	28
I-312	23	24	25	25	15	13	13	13	16	18	17	13	12	13	13
I-313	28	27	27	28	30	29	30	29	29	30	29	28	31	30	31
I-314	20	19	19	19	15	17	17	17	19	19	18	16	18	16	17
I-315	21	21	21	20	20	21	22	21	21	21	20	20	19	19	20
I-316	22	23	22	23	24	24	24	23	21	18	20	19	21	22	21
I-317	27	27	25	27	26	20	20	22	22	22	23	22	22	15	13
I-318	20	20	22	22	22	21	22	20	21	19	18	19	19	19	18
I-319	27	28	24	24	24	25	26	25	24	22	23	26	24	25	25
I-320	14	12	12	12	12	10	11	9	11	10	11	10	10	10	12
I-321	25	24	23	23	20	22	20	21	23	22	21	23	20	20	21
I-322	25	25	24	24	23	22	20	22	21	23	23	22	20	20	20
I-323	17	17	19	20	19	18	17	18	17	15	14	15	13	14	15
I-324	24	24	23	23	23	24	23	23	25	24	23	22	22	22	23
I-325	20	20	21	20	20	20	19	19	19	19	20	19	20	19	20
I-326	27	28	29	29	28	28	27	27	27	28	30	29	27	28	27
I-327	27	26	25	15	15	16	15	14	15	15	15	15	9	9	11
I-328	28	28	26	28	26	26	27	28	27	26	25	26	27	26	26
I-329	25	25	22	23	24	25	25	25	26	23	22	21	22	22	23
I-330	15	15	15	15	14	15	15	16	16	16	15	15	16	16	16
I-331	20	18	19	19	20	18	20	22	21	22	20	17	17	18	18
I-332	20	21	22	21	22	23	23	22	21	20	21	9	7	9	7
I-333	19	20	18	20	19	19	17	20	20	19	20	20	20	18	19
I-334	28	28	26	24	24	26	22	21	23	22	23	22	23	21	23
I-335	26	27	26	26	30	30	28	30	29	30	31	28	28	30	29
I-336	20	20	20	20	20	19	20	18	18	17	17	14	14	14	14
I-337	26	15	16	16	16	14	14	15	16	16	14	9	10	11	10
I-338	22	22	24	22	22	23	21	22	23	23	21	23	20	22	19
I-339	25	26	26	26	22	24	19	21	19	20	20	21	21	23	22
I-340	19	20	18	18	20	19	19	19	17	19	20	19	7	6	6
I-341	24	26	26	26	21	19	21	19	22	21	21	22	13	13	14
I-342	20	20	20	21	20	19	20	19	18	19	20	18	18	10	11
I-343	21	21	19	21	19	17	18	18	18	18	17	17	17	16	16
I-344	22	23	21	22	20	21	23	23	22	23	23	21	20	20	21
I-345	15	15	15	15	15	16	17	16	15	15	15	13	12	11	13
I-346	27	27	26	28	24	25	26	25	24	24	23	23	23	24	24
I-347	22	24	21	21	22	23	21	23	23	20	21	20	21	20	20
I-348	19	21	20	19	20	19	21	18	16	18	16	15	15	16	16
I-349	21	22	20	20	20	19	19	20	19	19	20	19	20	20	19
I-350	23	22	22	20	22	22	20	21	21	20	18	17	19	16	18
I-351	27	25	25	26	22	22	20	20	21	21	21	20	20	21	22
I-352	21	21	20	19	21	18	18	20	18	21	20	22	23	22	23
I-353	21	23	22	22	22	20	22	21	22	19	17	17	17	18	16
I-354	26	26	27	22	24	23	24	22	25	26	24	26	24	24	24
I-355	25	27	25	26	25	26	24	26	23	23	23	21	23	21	23
I-356	14	13	12	12	15	15	16	15	17	17	15	15	16	16	16
I-357	19	18	19	18	20	20	17	17	16	15	13	13	14	13	14
I-358	27	27	28	29	30	31	30	30	30	28	30	28	31	29	29
I-359	28	26	26	24	26	23	22	24	21	23	21	21	21	21	21
I-360	26	27	26	24	24	24	22	24	23	24	24	22	23	22	23
I-361	26	24	25	27	27	26	27	26	26	24	24	24	24	25	26
I-362	19	17	18	17	18	20	18	19	20	18	16	18	18	17	17
I-363	18	19	18	20	15	17	18	15	15	16	15	15	13	13	13
I-364	27	26	26	25	27	23	24	25	24	23	25	24	24	22	22
I-365	28	27	28	27	27	28	28	27	27	26	26	26	27	26	28
I-366	14	16	14	14	11	13	11	11	11	11	10	10	10	11	10
I-367	26	26	25	27	29	28	28	27	28	26	28	26	26	27	27
I-368	24	26	24	25	27	27	26	26	27	25	24	25	26	24	26
I-369	22	24	23	22	22	21	22	23	23	24	24	22	22	21	23
I-370	27	26	26	25	26	25	26	26	14	14	13	15	15	13	15
I-371	24	28	26	28	27	29	29	29	30	30	29	30	28	29	28
I-372	23	24	23	24	19	19	9	11	10	11	6	5	7	5	6
I-373	23	23	23	23	24	22	22	22	21	21	22	23	23	24	24
I-374	18	19	18	17	12	12	13	12	13	11	13	13	12	14	15
I-375	23	23	23	21	23	22	22	8	10	10	9	10	12	11	10
I-376	16	17	17	15	19	18	17	16	15	16	14	15	13	13	15
I-377	23	25	25	25	23	22	24	12	12	10	12	11	3	5	4
I-378	27	27	23	23	23	22	22	23	22	24	23	22	22	24	22
I-379	19	20	19	21	21	21	20	19	11	12	12	12	5	5	5
I-380	26	26	26	26	27	27	26	25	25	23	24	23	24	22	23
I-381	18	17	17	17	19	18	20	21	22	20	20	22	22	22	21
I-382	19	19	18	17	18	18	20	18	18	16	16	17	18	18	19
I-383	22	21	22	23	20	20	21	19	18	19	19	18	16	18	16
I-384	18	20	21	20	20	21	19	19	19	13	11	12	13	5	4
I-385	25	24	23	25	26	25	28	29	29	28	26	26	26	26	27
I-386	19	19	17	19	11	13	12	15	14	13	12	12	11	13	14
I-387	19	18	18	20	20	22	21	18	18	18	19	20	18	20	18
I-388	19	20	19	21	20	20	18	18	16	17	19	19	18	17	17
I-389	12	12	12	9	9	11	11	10	12	11	10	7	9	9	8
I-390	18	20	18	19	16	16	17	16	15	14	13	15	15	15	16
I-391	18	18	20	21	20	20	20	18	19	17	17	16	18	17	19
I-392	23	24	25	23	22	22	22	12	11	11	12	5	6	5	6
I-393	27	26	25	25	25	24	24	24	23	24	23	22	21	21	25
I-394	23	23	23	21	21	22	23	24	25	23	22	22	22	23	21
I-395	25	27	26	26	17	16	16	13	14	13	14	9	10	10	11
I-396	25	27	23	22	23	23	22	24	24	23	15	16	14	9	8
I-397	22	22	22	20	22	20	22	23	21	21	20	19	16	16	15
I-398	27	26	27	26	28	29	27	27	31	30	29	29	30	28	26
I-399	24	23	23	11	13	10	10	9	11	11	12	11	13	12	11
I-400	21	13	14	13	7	6	7	6	7	6	6	6	6	8	8
I-401	26	26	24	25	24	23	23	23	23	21	21	22	22	22	23
I-402	18	19	18	21	19	19	19	18	16	16	14	13	15	15	13
I-403	26	28	27	26	26	28	27	28	26	28	26	26	26	27	27
I-404	27	26	27	29	27	28	27	29	28	28	30	30	28	28	28
I-405	15	15	15	15	11	12	9	11	9	11	11	12	12	10	11
I-406	27	27	26	25	25	24	23	25	24	26	24	21	22	21	22
I-407	28	26	28	30	28	30	31	29	29	28	29	29	31	30	29
I-408	23	23	25	25	24	24	22	26	26	24	24	23	24	24	23
I-409	25	28	27	27	27	24	25	24	27	27	26	27	28	29	28
I-410	24	23	23	15	14	15	15	14	18	18	17	13	14	13	13
I-411	24	25	25	24	27	26	25	26	27	25	26	22	25	25	25
I-412	20	19	19	18	18	20	20	18	17	19	18	20	19	19	18
I-413	16	15	17	17	17	16	14	16	14	16	15	16	14	15	15
I-414	23	25	23	23	21	23	15	15	15	14	8	8	8	5	6
I-415	22	20	22	20	20	22	23	22	21	21	21	19	21	19	19
I-416	19	19	19	21	22	23	23	23	22	22	22	24	24	24	23
I-417	21	20	21	19	19	20	19	18	18	17	15	15	14	16	16
I-418	28	28	27	28	27	25	26	23	22	20	20	21	21	21	21
I-419	17	17	19	20	19	20	18	18	18	18	18	20	20	21	21
I-420	26	26	24	26	27	26	27	26	15	17	17	14	14	14	13
I-421	19	18	17	18	19	19	17	14	16	14	16	12	14	14	12
I-422	21	22	21	20	20	19	18	20	20	20	19	12	11	12	12
I-423	27	26	26	25	27	27	31	29	31	31	32	27	27	29	29
I-424	24	25	23	22	22	24	24	24	26	24	22	22	24	26	25
I-425	14	16	15	15	16	18	17	17	18	16	14	14	17	15	16
I-426	20	21	20	21	21	17	17	17	19	17	18	18	18	18	17
I-427	22	23	24	23	23	25	25	24	22	23	24	25	24	24	25
I-428	20	20	21	20	20	20	23	22	22	22	22	24	25	23	23
I-429	20	17	17	16	17	18	17	17	17	16	18	16	17	18	16
I-430	23	24	23	22	25	25	23	20	20	21	21	24	23	23	22
I-431	22	21	23	22	23	20	21	21	20	19	18	20	15	17	15
I-432	21	21	20	21	17	18	18	18	17	15	17	16	13	14	12
I-433	14	15	16	17	17	15	15	13	13	15	15	15	13	13	12
I-434	22	21	22	24	25	24	23	24	22	23	24	22	26	25	26
I-435	27	27	26	27	26	27	26	27	25	14	13	14	13	15	13
I-436	22	23	21	22	23	22	23	24	24	22	23	15	15	15	14
I-437	13	14	13	16	16	16	16	15	15	16	14	15	14	15	16
I-438	18	16	17	17	16	17	17	18	16	14	14	12	14	13	14
I-439	24	25	26	20	20	21	20	23	23	21	13	14	15	15	16
I-440	24	25	25	23	23	23	22	25	25	25	26	24	24	24	24
I-441	19	21	20	19	19	21	19	17	17	18	18	16	15	16	14
I-442	26	26	27	27	24	24	24	22	24	25	23	23	24	23	22
I-443	18	19	19	18	21	20	19	18	19	16	15	14	13	14	13
I-444	28	27	28	27	25	25	24	24	25	24	25	23	21	23	23
I-445	23	23	21	23	20	19	17	17	19	17	19	18	17	16	15
I-446	14	14	14	11	13	13	9	11	10	12	10	12	7	8	7
I-447	23	23	23	22	21	21	22	23	22	23	22	21	22	24	23
I-448	28	28	27	26	27	26	28	28	26	28	27	27	27	27	27
I-449	25	26	26	24	21	22	23	23	25	23	23	23	23	19	20
I-450	15	14	14	15	10	12	11	9	7	6	6	5	3	4	3
I-451	23	22	20	20	18	9	10	9	6	5	7	8	7	8	6
I-452	21	17	17	17	21	21	20	19	22	22	21	21	18	18	20
I-453	20	20	15	15	16	17	17	14	13	13	15	16	15	15	14
I-454	24	23	25	24	26	25	26	25	23	22	22	20	21	20	20
I-455	23	24	25	23	24	26	22	23	22	22	21	20	21	20	22
I-456	25	26	26	25	16	16	13	15	14	15	14	11	9	11	10
I-457	23	24	25	21	23	22	23	14	15	13	13	8	7	5	5
I-458	26	26	28	28	25	26	27	14	12	12	10	10	10	10	7
I-459	21	20	20	21	21	20	18	18	19	22	22	20	20	20	19
I-460	18	18	20	20	19	18	20	19	18	16	16	17	17	19	18
I-461	27	28	23	24	23	24	25	26	24	24	24	21	22	22	23
I-462	19	20	19	19	21	20	20	19	11	11	12	4	3	5	3
I-463	26	27	25	27	22	23	23	23	22	20	22	24	23	23	23
I-464	17	18	19	19	19	18	20	18	15	13	14	13	14	15	14
I-465	20	21	17	18	15	15	16	17	18	16	18	18	18	18	16
I-466	22	22	20	20	21	22	23	23	21	21	21	9	9	7	8
I-467	23	23	21	21	24	24	22	22	21	21	24	22	23	23	21
I-468	28	26	28	26	29	27	28	27	28	28	26	23	25	25	23
I-469	27	27	26	26	24	24	25	24	25	23	22	23	25	25	24
I-470	19	20	18	20	18	17	17	18	19	19	19	16	17	17	18
I-471	20	21	17	18	19	17	17	17	16	18	18	17	16	17	17
I-472	19	19	21	19	20	18	18	19	17	15	16	14	16	15	15
I-473	16	15	15	15	17	11	11	11	9	9	9	1	2	3	3
I-474	23	25	23	23	23	21	22	20	22	21	20	19	18	19	19
I-475	18	16	16	17	18	19	19	16	16	16	17	16	16	16	16
I-476	18	19	17	17	18	18	18	18	17	18	17	14	14	14	14
I-477	12	12	14	14	13	13	13	14	13	15	13	13	12	14	13
I-478	21	19	17	19	19	15	15	17	18	17	16	17	16	18	16
I-479	25	23	25	25	25	26	24	25	21	23	23	21	21	22	21
I-480	21	22	21	23	22	23	22	23	22	23	22	14	14	14	14
I-481	20	20	18	18	20	20	19	19	19	18	18	19	18	17	18
I-482	27	26	26	25	26	24	24	24	23	24	23	25	25	23	25
I-483	26	27	25	25	24	24	22	24	23	25	25	24	23	22	23
I-484	21	21	23	17	17	18	16	17	8	8	9	6	8	6	7
I-485	15	17	18	17	19	17	14	16	16	15	13	13	14	16	15
I-486	25	23	23	25	22	23	23	24	25	26	24	24	26	25	26
I-487	14	14	13	14	12	13	11	9	11	10	12	10	10	10	12
I-488	20	15	16	15	17	17	15	13	13	15	14	14	14	16	14
I-489	26	25	26	27	28	27	25	27	24	24	24	24	19	21	19
I-490	27	26	28	26	29	29	31	30	31	30	30	29	30	31	30
I-491	22	22	23	23	22	23	22	23	20	20	18	18	20	20	22
I-492	22	24	24	23	23	22	22	23	23	21	21	15	14	14	13
I-493	23	23	23	23	23	24	24	24	25	24	26	22	23	22	22
I-494	23	22	22	12	10	10	12	5	5	7	5	4	4	4	6
I-495	20	19	18	20	21	21	19	19	10	9	9	8	8	7	8
I-496	21	22	19	20	18	20	19	20	19	20	19	19	20	18	18
I-497	19	19	12	12	12	13	14	14	13	15	13	12	13	15	14
I-498	19	18	19	18	16	18	18	17	18	17	18	16	18	16	16
I-499	26	24	26	25	27	25	27	25	28	26	26	28	28	27	27
I-500	24	26	25	26	23	24	22	24	21	21	21	20	22	24	22
I-501	16	17	15	16	14	15	15	14	14	13	14	13	12	12	13
I-502	19	20	17	17	15	16	15	14	13	13	13	14	11	12	11
I-503	27	25	25	24	25	23	23	22	24	24	24	25	24	25	26
I-504	17	19	17	17	19	10	11	10	11	10	9	11	11	10	9
I-505	22	24	23	21	21	19	17	16	16	16	19	19	18	19	5
I-506	21	21	22	19	19	20	20	18	19	19	20	21	19	19	21
I-507	17	18	17	17	18	19	17	19	19	15	17	17	16	16	14
I-508	25	27	25	26	26	28	27	26	26	24	22	19	19	21	19
I-509	25	24	24	24	25	25	26	25	26	27	26	28	28	27	27
I-510	12	14	13	14	12	12	11	9	8	9	7	5	2	4	3
I-511	24	25	24	24	26	25	25	26	27	26	26	27	26	27	27
I-512	27	26	22	24	22	23	24	24	23	25	26	23	23	22	22
I-513	27	26	25	26	25	25	25	23	24	23	25	24	25	23	24
I-514	22	23	22	22	23	24	25	23	23	24	24	24	24	24	24
I-515	12	11	11	12	13	13	11	9	11	9	9	9	8	8	7
I-516	23	24	26	27	25	27	24	22	22	22	23	21	20	20	21
I-517	24	25	24	26	23	23	25	11	12	12	10	13	12	14	13
I-518	22	23	23	25	23	21	20	17	17	17	17	16	16	16	16
I-519	24	23	24	23	21	23	22	24	10	10	8	9	10	11	12
I-520	25	27	26	28	25	26	25	25	27	27	26	28	25	24	23
I-521	26	25	26	26	28	26	26	24	25	25	24	26	25	25	26
I-522	21	22	23	21	23	22	19	20	20	20	22	18	19	19	17
I-523	26	26	25	28	27	26	28	24	26	26	26	26	25	25	26
I-524	18	19	20	19	21	19	19	12	12	11	12	3	5	3	3
I-525	17	17	20	18	19	19	18	19	19	19	17	16	17	17	17
I-526	20	19	20	21	19	20	19	18	18	16	17	16	15	15	13
I-527	25	25	23	23	23	20	21	22	22	19	19	18	17	17	16
I-528	18	19	18	18	18	17	18	17	17	16	16	14	12	12	13
I-529	27	26	24	24	26	25	23	23	24	26	26	26	22	21	21
I-530	22	22	22	22	20	21	22	23	21	22	21	23	24	23	24
I-531	21	21	18	17	19	19	21	19	22	21	23	22	20	19	20
I-532	26	24	26	26	28	28	28	28	28	29	29	29	30	29	30
I-533	27	27	26	27	26	27	25	28	27	26	26	26	27	26	26
I-534	27	27	24	24	21	21	22	22	22	21	21	22	23	23	24
I-535	25	27	26	27	27	26	25	26	27	27	26	24	23	22	24
I-536	21	21	20	19	21	21	20	19	21	18	18	18	17	16	17
I-537	20	19	18	19	19	18	19	18	19	17	20	19	18	18	17
I-538	19	19	19	19	16	15	16	17	17	16	15	14	14	15	14
I-539	24	25	25	24	24	24	23	11	13	11	12	13	14	13	13
I-540	20	21	21	20	20	20	20	19	17	18	17	18	18	19	20
I-541	13	15	13	14	13	12	13	11	10	10	11	10	12	12	10
I-542	17	17	17	17	19	17	17	19	15	15	17	15	14	16	16
I-543	22	22	22	22	23	22	24	22	22	22	23	24	19	20	20
I-544	25	24	26	23	23	25	23	25	24	25	25	22	21	21	22
I-545	24	24	25	25	25	26	27	26	27	26	24	26	27	27	26
I-546	23	24	23	9	8	8	7	8	9	9	9	7	9	7	9
I-547	19	18	18	19	18	18	19	17	17	19	19	20	20	17	17
I-548	20	20	20	22	24	22	21	21	21	22	20	20	20	20	21
I-549	27	26	24	24	25	26	24	24	24	22	21	21	21	23	21
I-550	26	28	28	30	30	29	30	30	29	27	28	29	27	26	27
I-551	23	24	25	24	12	12	12	12	12	11	12	12	11	12	11
I-552	20	21	20	21	21	23	22	23	24	24	22	25	24	23	25
I-553	18	19	18	20	20	20	20	17	18	18	17	19	19	19	17
I-554	24	25	25	24	24	24	24	24	24	24	24	25	21	21	23
I-555	28	28	26	26	27	29	28	27	26	24	24	25	24	24	25
I-556	26	27	27	26	25	24	23	24	23	24	22	23	24	25	24
I-557	20	21	19	21	20	20	22	20	18	19	20	16	16	16	16
I-558	24	26	26	28	27	25	27	27	27	25	25	27	25	25	27
I-559	26	26	28	26	26	24	25	26	26	24	23	27	26	25	27
I-560	25	23	25	23	23	22	24	21	22	23	21	15	15	16	15
I-561	21	21	20	22	20	19	20	21	19	21	19	18	20	20	19
I-562	23	22	22	24	23	21	22	22	23	22	20	22	22	23	24
I-563	21	20	20	20	22	22	23	22	21	22	21	19	19	20	21
I-564	27	27	26	28	26	14	12	14	14	9	10	7	8	9	7
I-565	20	22	20	20	21	21	21	21	20	21	18	18	15	15	15
I-566	20	19	20	18	19	19	18	18	17	19	19	19	6	7	5
I-567	27	26	26	27	22	21	20	20	22	22	21	22	24	23	25
I-568	25	22	23	21	22	21	22	20	19	19	19	18	17	18	19
I-569	25	26	27	27	26	26	26	25	26	24	26	27	27	26	25
I-570	26	28	27	26	25	25	25	25	25	22	22	26	24	25	24
I-571	25	26	25	26	26	26	24	24	25	25	25	22	23	24	23
I-572	28	28	28	24	23	25	23	24	25	24	26	22	21	22	23
I-573	20	22	21	20	21	20	21	21	21	23	23	21	20	21	20
I-574	24	25	25	24	23	23	22	24	22	14	16	16	15	10	10
I-575	22	20	21	21	19	21	20	19	20	20	20	21	20	19	21
I-576	23	25	23	23	22	21	21	21	21	23	22	21	22	20	19
I-577	25	26	27	26	26	26	25	27	25	26	27	28	27	26	26
I-578	14	12	11	12	12	12	11	11	12	10	10	7	9	9	8
I-579	26	27	27	25	24	24	27	27	26	17	16	15	16	14	13
I-580	19	18	21	21	20	18	17	17	19	18	18	20	18	20	20
I-581	18	20	20	19	18	18	20	18	17	17	17	17	17	15	15
I-582	14	14	14	13	12	14	12	13	13	12	13	15	14	14	14
I-583	20	21	20	21	23	21	24	24	23	22	21	20	19	20	19
I-584	20	20	21	21	18	17	16	16	18	18	16	17	17	16	15
I-585	16	16	15	16	15	14	16	17	16	17	13	10	11	11	11
I-586	24	23	8	9	9	9	7	7	7	7	8	8	9	9	8
I-587	28	26	27	26	30	30	29	30	28	28	28	30	30	30	29
I-588	13	12	14	15	15	13	14	15	16	15	14	14	13	15	13
I-589	17	17	18	18	22	22	20	20	23	21	22	23	22	23	23
I-590	16	15	15	14	16	17	16	17	17	17	17	17	13	14	15
I-591	27	25	26	25	22	22	24	21	24	22	24	24	24	22	24
I-592	22	22	21	23	25	25	25	25	22	22	20	19	20	19	21
I-593	26	26	25	23	22	22	24	25	23	21	21	21	21	19	19
I-594	25	23	23	23	23	24	24	24	24	23	24	23	22	22	22
I-595	23	23	23	22	22	20	20	22	18	20	18	16	18	18	18
I-596	23	24	23	24	13	16	14	16	14	16	17	16	17	12	12
I-597	12	14	14	14	14	13	14	14	12	12	15	15	14	15	13
I-598	22	21	22	20	20	20	20	20	20	22	21	21	22	22	22
I-599	24	24	24	21	23	21	22	21	22	20	20	21	18	19	19
I-600	27	27	26	27	24	23	22	22	25	23	23	22	23	24	23
I-601	23	25	23	22	24	24	24	26	26	26	22	23	23	21	22
I-602	20	20	22	22	22	21	20	23	22	22	22	21	22	22	20
I-603	21	21	21	22	19	19	19	17	17	17	19	18	17	16	17
I-604	23	23	23	23	20	21	22	23	22	23	21	20	20	21	20
I-605	21	21	24	25	24	22	21	20	21	22	21	20	22	22	22
I-606	19	19	18	19	18	17	16	18	18	16	18	18	15	17	15
I-607	20	19	18	19	17	18	18	16	16	17	17	18	16	17	18
I-608	25	25	25	25	24	26	25	25	25	24	26	23	24	23	23
I-609	21	22	20	21	21	21	20	20	17	17	17	19	15	16	17
I-610	28	27	28	28	27	27	27	27	28	28	25	26	27	28	26
I-611	26	24	25	24	23	19	20	22	21	22	20	24	23	22	23
I-612	28	26	29	30	30	29	29	29	29	28	28	30	31	31	30
I-613	22	23	9	9	8	8	8	9	10	10	9	7	9	8	7
I-614	22	24	22	20	22	22	21	22	22	21	22	22	22	22	23
I-615	19	19	19	21	21	18	19	18	15	16	17	17	18	17	17
I-616	18	17	17	18	18	18	17	18	17	19	15	16	16	3	2
I-617	23	24	23	24	24	26	24	25	23	24	23	25	22	22	23
I-618	20	21	20	21	21	20	20	20	20	22	18	18	19	18	18
I-619	23	22	22	23	23	23	23	24	23	23	8	9	12	11	10
I-620	17	19	19	16	17	16	16	14	13	14	14	12	12	11	12
I-621	19	20	20	20	18	21	20	20	18	20	20	17	17	19	18
I-622	25	27	27	25	23	23	24	23	24	23	23	24	24	25	23
I-623	27	27	26	28	28	28	28	27	28	26	27	27	27	26	27
I-624	17	16	16	17	16	10	9	9	11	10	9	3	1	2	3
I-625	21	22	20	21	20	20	19	19	19	18	19	19	19	10	12
I-626	19	17	18	18	20	19	19	18	16	17	20	19	19	22	21
I-627	19	18	19	18	18	17	16	16	18	17	16	17	16	14	14
I-628	26	26	26	28	28	28	29	29	29	29	28	29	29	31	32
I-629	24	23	25	24	22	23	22	22	21	23	23	23	22	21	19
I-630	18	18	16	18	17	14	14	12	11	11	11	12	13	13	12
I-631	21	22	20	21	20	21	18	19	19	18	21	22	22	21	23
I-632	16	16	14	16	16	15	17	16	18	16	15	17	16	15	15
I-633	19	21	19	19	17	19	17	19	16	17	17	18	16	17	13
I-634	23	24	26	25	25	24	24	24	24	24	23	24	23	22	22
I-635	25	24	25	27	26	26	26	25	27	27	25	27	27	25	25
I-636	21	22	21	23	17	18	18	18	16	17	7	7	6	8	6
I-637	21	22	21	23	21	19	21	19	19	21	21	21	22	17	17
I-638	27	25	25	25	26	24	25	25	25	25	22	24	24	23	25
I-639	19	20	20	20	19	17	19	17	17	15	16	15	12	14	14
I-640	26	27	26	26	26	27	26	25	23	23	23	24	22	22	23
I-641	12	14	14	16	15	16	15	13	15	14	15	15	15	14	14
I-642	25	25	25	25	26	25	27	25	26	27	26	25	25	27	25
I-643	27	26	25	26	27	25	25	27	26	27	26	26	27	25	25
I-644	27	27	27	29	29	27	29	27	28	30	30	29	30	30	30
I-645	23	21	21	22	17	17	16	8	7	7	8	6	7	7	6
I-646	18	19	20	19	19	19	19	8	9	8	9	10	7	8	7
I-647	23	24	22	24	21	20	21	23	21	22	22	23	22	23	23
I-648	15	14	13	15	16	16	17	17	17	14	13	13	13	12	13
I-649	24	23	23	24	25	27	26	26	27	25	23	25	24	25	26
I-650	17	18	17	17	16	17	17	17	17	17	16	2	2	3	1
I-651	24	22	23	22	22	21	23	21	22	21	21	21	21	21	19
I-652	24	25	26	23	23	23	25	10	12	11	12	15	13	14	15
I-653	23	24	24	22	20	22	23	21	22	23	19	17	17	17	17
I-654	14	12	13	13	14	14	15	14	15	13	14	15	14	15	15
I-655	22	22	22	24	23	22	21	21	21	20	22	20	21	21	21
I-656	25	24	24	26	28	27	26	26	27	28	27	28	30	30	30
I-657	20	21	20	20	19	19	22	22	22	18	18	18	18	18	17
I-658	22	22	20	21	20	21	22	22	20	22	20	17	18	19	17
I-659	17	17	18	13	15	13	13	10	11	11	10	11	10	9	9
I-660	15	17	17	15	16	14	14	14	16	16	15	16	14	14	10
I-661	22	22	20	21	22	22	20	18	19	18	20	23	22	21	23
I-662	26	25	24	24	24	26	23	22	24	25	25	23	25	25	24
I-663	22	21	23	22	23	23	23	21	23	24	23	22	22	15	15
I-664	18	20	15	15	16	15	18	18	17	16	18	18	17	16	17
I-665	20	18	21	21	20	20	8	9	9	10	8	8	8	8	6
I-666	27	25	25	25	25	26	25	27	27	23	23	24	25	24	25
I-667	22	22	21	21	19	20	20	19	22	22	22	19	17	17	17
I-668	18	19	17	11	12	12	13	13	15	13	13	11	13	14	13
I-669	19	19	21	20	19	19	20	21	21	20	18	17	18	18	18
I-670	24	24	22	23	22	23	22	23	23	24	23	24	23	23	23
I-671	23	23	23	22	23	22	24	21	22	23	20	20	21	20	21
I-672	13	15	13	15	11	13	12	13	12	10	10	10	9	11	11
I-673	18	18	18	20	19	18	18	20	17	18	19	18	15	15	16
I-674	25	25	25	28	28	26	26	24	24	26	27	28	27	28	29
I-675	18	17	18	18	21	11	10	10	8	9	10	11	11	11	10
I-676	22	22	24	24	22	24	23	23	22	22	21	21	20	19	21
I-677	23	24	22	22	24	23	23	23	22	23	22	22	22	22	20
I-678	21	20	22	20	20	21	20	22	21	25	25	21	21	23	21
I-679	26	27	27	29	29	27	27	27	30	28	29	29	29	27	29
I-680	26	27	28	28	27	16	17	13	12	14	14	10	12	11	10
I-681	24	25	23	23	23	24	24	23	25	25	24	22	21	21	16
I-682	21	20	23	24	22	24	23	23	21	21	22	21	20	22	22
I-683	15	14	15	14	12	10	9	11	12	11	11	11	12	12	12
I-684	25	24	24	25	24	26	23	23	20	21	22	21	21	20	22
I-685	20	21	22	20	19	16	17	17	16	17	16	17	16	16	15
I-686	25	26	24	24	26	26	28	26	26	25	24	25	26	26	24
I-687	27	26	26	25	24	24	23	23	22	22	21	23	20	18	19
I-688	20	21	19	19	19	20	22	22	23	22	24	23	25	25	23
I-689	28	26	26	28	25	27	14	14	12	9	10	8	7	8	8
I-690	24	24	26	24	26	28	28	29	29	29	28	30	28	28	30
I-691	27	27	27	26	28	30	28	28	29	28	30	30	28	29	32
I-692	24	24	24	26	26	24	25	25	24	24	24	22	25	23	25
I-693	13	10	12	10	10	7	8	9	8	7	6	7	5	3	2
I-694	26	26	26	27	29	28	27	28	26	27	25	26	24	26	23
I-695	27	27	26	28	29	27	27	26	27	26	27	26	27	28	28
I-696	19	18	20	19	19	19	21	20	19	18	15	19	17	17	19
I-697	23	23	23	21	22	21	21	25	25	23	25	22	21	20	21
I-698	27	25	25	27	24	24	24	23	22	22	23	23	23	25	25
I-699	22	22	24	22	22	23	23	20	21	19	17	16	18	18	17
I-700	16	17	19	17	17	15	16	16	14	15	14	15	16	17	17
I-701	16	16	16	16	17	17	12	14	12	14	14	14	13	11	11
I-702	19	19	18	19	19	20	20	17	16	18	19	22	22	22	20
I-703	18	17	18	17	17	16	16	15	14	13	12	14	13	13	12
I-704	21	21	13	15	13	15	5	5	6	6	7	7	8	8	7
I-705	22	22	21	23	13	12	13	12	12	12	12	13	15	14	15
I-706	19	18	21	20	19	9	8	8	10	8	9	8	8	7	7
I-707	16	15	16	15	15	15	17	14	15	15	15	14	15	12	13
I-708	18	20	18	18	20	19	20	10	10	8	10	9	8	7	7
I-709	22	22	21	23	24	22	23	20	19	17	19	18	18	16	16
I-710	18	19	19	15	15	17	18	19	18	18	16	16	15	14	15
I-711	23	23	21	23	21	22	25	24	23	24	24	23	21	22	23
I-712	13	13	12	14	14	14	16	16	16	17	13	14	15	15	14
I-713	16	12	13	14	14	13	14	12	11	10	11	9	8	7	9
I-714	25	27	27	27	27	27	25	25	25	25	25	25	24	24	25
I-715	19	17	18	17	11	11	15	14	13	14	13	11	13	13	15
I-716	19	20	21	19	21	22	23	24	22	22	24	22	23	23	23
I-717	26	24	23	23	24	24	24	24	23	24	26	26	22	22	21
I-718	25	25	26	27	26	25	27	27	29	25	25	25	26	26	25
I-719	26	27	28	29	28	29	29	28	27	29	27	28	26	27	25
I-720	18	18	18	18	17	18	18	16	17	18	19	17	18	17	16
I-721	17	18	17	19	20	20	20	19	18	19	18	17	17	19	19
I-722	22	22	22	22	21	23	23	22	23	22	23	10	10	12	11
I-723	23	23	23	22	22	23	23	22	21	22	22	22	21	20	21
I-724	20	18	18	19	21	19	19	19	18	16	17	16	16	18	17
I-725	22	21	22	22	12	12	11	11	13	13	12	15	13	13	13
I-726	24	23	25	24	25	24	24	24	24	23	22	24	25	23	24
I-727	21	21	19	20	22	22	21	19	20	20	21	19	21	20	18
I-728	24	25	26	26	26	25	21	21	23	23	19	19	21	23	21
I-729	25	25	26	22	22	23	23	20	20	23	22	23	23	21	23
I-730	25	26	27	25	22	22	22	20	21	19	22	22	22	22	22
I-731	27	28	26	27	27	26	26	22	23	11	9	11	9	10	10
I-732	16	16	14	14	13	13	10	12	11	12	10	10	8	8	9
I-733	19	18	18	19	18	18	18	20	18	17	19	18	15	16	15
I-734	14	15	15	14	10	12	10	12	9	7	7	6	5	5	3
I-735	23	25	24	23	23	25	22	24	22	25	24	26	26	22	22
I-736	24	23	22	22	21	21	22	19	21	19	19	16	18	18	18
I-737	26	25	25	27	27	26	26	26	25	25	24	23	25	23	24
I-738	23	25	24	23	23	22	20	20	19	19	20	16	18	17	17
I-739	18	18	20	19	16	17	16	17	20	20	20	19	17	16	16
I-740	24	24	25	24	23	13	11	11	11	10	10	3	3	4	4
I-741	24	25	25	26	21	23	22	20	23	22	22	22	23	21	21
I-742	20	21	19	21	20	20	19	18	19	19	18	18	19	19	18
I-743	28	27	28	28	27	27	28	25	25	25	27	27	27	25	27
I-744	22	24	23	19	20	19	17	17	17	18	19	18	5	6	5
I-745	16	17	17	17	16	18	16	15	13	12	12	13	13	12	13
I-746	14	14	14	12	13	11	12	11	10	9	11	12	12	12	10
I-747	21	22	21	22	20	21	20	21	21	20	20	21	20	19	21
I-748	18	19	17	17	17	19	17	18	16	16	17	16	15	16	17
I-749	26	27	26	23	24	24	25	21	21	23	23	21	23	21	23
I-750	17	18	19	17	16	16	15	10	11	11	11	13	12	12	14
I-751	20	20	20	18	18	19	19	19	19	19	17	18	18	17	15
I-752	23	23	23	22	24	24	23	23	21	23	21	24	22	24	20
I-753	24	23	24	22	23	21	23	22	22	23	21	18	18	19	18
I-754	24	25	25	27	25	27	29	29	29	27	28	24	26	25	25
I-755	21	21	20	22	20	21	22	22	21	20	22	22	22	22	20
I-756	19	19	20	18	18	16	18	18	20	18	18	18	16	17	17
I-757	24	24	24	21	20	22	23	23	21	23	22	21	21	20	22
I-758	17	19	17	19	17	16	16	19	19	16	18	18	17	18	19
I-759	26	27	27	27	28	28	28	28	29	30	28	30	28	28	27
I-760	17	17	15	15	15	15	15	13	13	14	14	14	12	12	12
I-761	26	27	28	27	29	28	28	29	27	26	26	28	27	27	27
I-762	17	15	15	17	19	17	14	16	16	15	15	16	16	16	17
I-763	26	26	23	23	24	22	25	23	23	22	22	22	21	23	22
I-764	22	15	13	15	14	6	6	7	7	7	7	6	7	7	6
I-765	24	23	23	24	22	22	23	24	21	22	20	20	22	24	22
I-766	19	21	20	18	19	19	18	20	20	18	18	18	18	16	16
I-767	14	14	13	12	13	15	15	13	10	10	11	7	9	8	8
I-768	25	23	25	24	23	24	22	24	26	25	26	24	23	24	24
I-769	16	16	18	16	18	17	18	16	15	17	15	2	3	2	1
I-770	22	23	24	23	21	21	21	22	21	21	20	19	16	15	15
I-771	19	20	19	21	22	24	24	24	22	22	22	22	23	22	23
I-772	15	15	15	16	15	16	16	16	15	15	14	13	15	11	11
I-773	26	23	24	25	26	24	25	26	26	25	24	22	23	22	22
I-774	23	24	23	23	15	13	15	15	16	18	17	17	12	13	12
I-775	14	16	15	15	14	13	13	11	11	9	9	8	8	10	9
I-776	16	16	15	14	17	14	14	12	13	12	14	12	12	12	12
I-777	22	23	24	22	18	19	11	9	9	10	5	7	7	8	8
I-778	28	28	27	28	29	29	30	29	30	29	29	28	26	28	27
I-779	15	14	16	14	12	13	14	13	13	13	9	8	10	8	8
I-780	22	21	22	23	14	13	10	11	9	9	7	9	7	8	9
I-781	25	25	26	28	28	27	25	25	27	24	26	24	25	23	23
I-782	26	25	27	26	28	26	26	24	24	25	28	28	27	28	29
I-783	19	19	17	15	16	17	17	17	17	16	15	15	14	15	15
I-784	21	19	21	18	15	14	14	15	14	13	13	11	12	13	13
I-785	20	20	21	20	18	18	20	21	19	21	19	20	16	17	17
I-786	20	21	22	20	20	21	19	19	21	20	21	19	18	18	18
I-787	14	15	15	14	15	17	15	16	14	14	13	12	12	14	13
I-788	23	22	23	20	19	19	18	16	17	20	18	19	7	7	5
I-789	19	21	21	17	18	20	19	20	20	22	21	19	18	19	18
I-790	18	20	20	20	17	18	17	16	20	19	18	16	18	17	18
I-791	27	27	26	26	26	28	28	27	25	26	26	26	26	28	25
I-792	18	19	18	18	19	19	18	18	17	15	16	16	14	15	14
I-793	27	28	27	26	28	27	27	28	26	26	25	25	26	28	26
I-794	20	20	21	18	18	18	16	15	14	14	13	15	12	13	13
I-795	12	13	12	12	14	13	12	14	14	15	13	14	15	14	12
I-796	22	21	22	22	23	22	21	22	21	20	22	21	19	20	19
I-797	26	26	26	25	25	24	24	24	25	23	23	21	20	21	20
I-798	26	26	26	28	26	26	27	27	27	26	25	27	27	26	25
I-799	25	25	25	24	27	27	26	27	26	25	27	26	26	26	27
I-800	25	26	24	22	23	22	21	21	22	20	22	23	23	22	23
I-801	24	25	24	20	20	21	23	15	14	14	15	14	14	15	16
I-802	16	14	15	16	16	17	16	13	12	14	12	14	12	12	13
I-803	22	22	22	22	22	22	21	23	22	20	20	22	22	7	7
I-804	17	16	17	17	17	17	16	17	18	17	16	15	2	3	2
I-805	21	7	7	9	8	9	8	8	8	6	7	2	2	2	1
I-806	16	14	15	14	16	17	14	15	14	14	14	13	13	14	13
I-807	24	26	24	24	26	26	26	25	27	26	25	26	25	27	27
I-808	18	17	16	17	18	20	20	18	18	18	18	17	18	19	18
I-809	23	23	20	20	21	18	17	18	19	17	17	15	15	16	15
I-810	19	17	19	18	20	21	18	20	18	18	17	19	19	18	19
I-811	24	24	24	24	23	25	24	23	22	16	16	16	14	11	11
I-812	20	22	21	21	21	19	19	21	19	20	21	19	21	20	20
I-813	21	21	21	22	21	20	20	20	20	20	18	22	21	20	22
I-814	21	20	20	20	21	19	21	21	20	20	18	18	20	17	16
I-815	24	23	22	23	24	23	24	23	22	23	24	22	25	23	24
I-816	25	24	22	22	22	22	21	22	19	20	20	17	17	19	18
I-817	14	14	16	14	16	17	16	16	17	16	14	16	17	15	15
I-818	24	25	24	23	24	25	23	22	22	14	16	10	11	12	11
I-819	13	14	13	12	16	15	15	14	17	16	14	15	13	14	16
I-820	23	24	24	25	23	23	22	24	26	23	22	21	22	21	22
I-821	25	25	27	25	26	25	25	26	26	23	23	25	25	23	24
I-822	26	28	28	26	25	27	26	25	25	15	13	14	13	14	14
I-823	15	15	15	16	15	17	17	15	14	12	14	12	12	12	12
I-824	23	22	23	24	22	22	20	22	22	22	22	24	22	23	23
I-825	22	22	21	21	21	21	21	21	18	18	18	20	17	16	15
I-826	22	23	24	24	23	24	25	23	23	22	22	24	22	23	23
I-827	21	22	20	21	17	17	19	19	18	17	18	18	17	15	15
I-828	26	28	28	26	25	27	26	26	25	25	22	19	20	19	19
I-829	19	19	21	19	20	21	20	20	19	19	20	22	21	24	23
I-830	23	23	23	23	21	23	24	24	23	22	22	23	21	21	23
I-831	20	19	20	19	21	19	20	20	18	18	17	16	15	14	15
I-832	27	26	25	27	26	28	27	26	27	26	27	26	26	26	26
I-833	24	25	23	25	23	25	25	26	26	24	25	22	22	23	22
I-834	22	22	20	19	20	21	20	22	21	22	21	21	18	18	19
I-835	21	22	13	7	6	5	5	5	7	6	5	7	7	6	8
I-836	26	25	27	26	27	27	25	26	26	24	24	23	24	24	24
I-837	28	28	27	27	29	27	28	29	29	29	30	28	28	27	29
I-838	21	23	22	24	22	24	24	24	22	22	23	23	15	15	13
I-839	17	15	15	14	14	11	11	12	11	10	10	9	9	8	10
I-840	18	18	20	20	20	18	19	20	18	17	18	19	18	20	18
I-841	26	27	27	24	22	22	20	20	20	22	20	21	22	21	21
I-842	19	20	19	20	19	19	19	17	17	16	18	17	13	13	13
I-843	24	23	13	13	11	10	11	11	11	12	11	12	13	12	12
I-844	16	14	13	13	12	15	14	15	15	10	12	11	12	8	9
I-845	21	22	23	23	19	20	18	20	20	20	19	17	18	17	17
I-846	24	23	25	25	25	26	28	28	29	28	25	24	26	27	26
I-847	22	21	23	23	24	23	20	21	21	21	20	21	21	24	23
I-848	26	26	25	27	25	24	24	27	27	25	27	29	28	29	28
I-849	21	22	22	22	20	20	20	21	22	22	20	20	21	19	20
I-850	18	16	20	19	19	21	22	20	23	22	21	21	22	23	22
I-851	23	22	21	24	25	23	23	23	25	23	24	22	25	25	24
I-852	24	24	22	23	23	24	23	24	23	23	22	16	17	16	15
I-853	17	17	17	17	18	17	13	15	15	13	15	13	15	15	14
I-854	23	22	24	23	22	24	23	25	24	26	26	26	24	23	23
I-855	18	18	19	19	16	17	16	16	18	17	18	15	13	14	13
I-856	25	23	25	25	23	22	23	23	14	9	9	7	5	5	7
I-857	25	26	25	23	24	23	12	11	12	13	11	15	15	13	13
I-858	25	29	27	28	29	26	25	25	25	27	25	28	27	28	28
I-859	20	22	20	20	21	20	21	21	22	22	19	17	19	17	18
I-860	21	22	21	23	21	21	19	20	23	23	23	21	23	22	22
I-861	19	19	18	20	20	20	19	20	19	19	18	17	18	19	18
I-862	27	28	26	28	27	27	29	27	28	28	28	26	25	26	27
I-863	12	13	13	14	11	12	11	10	9	5	5	2	4	2	4
I-864	27	26	27	29	28	28	26	28	26	26	26	26	26	28	26
I-865	25	25	23	24	22	22	19	19	19	19	22	21	22	24	23
I-866	23	23	23	21	22	22	21	20	21	20	22	22	18	18	19
I-867	25	27	26	26	24	26	25	26	25	24	23	23	23	23	22
I-868	25	27	26	27	26	27	26	26	26	27	28	26	26	27	25
I-869	24	26	24	24	23	26	24	24	22	22	22	21	23	21	23
I-870	26	25	25	27	27	25	25	27	27	27	25	24	23	22	24
I-871	27	28	26	28	28	28	23	23	22	22	9	10	9	11	10
I-872	24	26	24	25	25	25	23	23	24	24	26	25	24	25	25
I-873	24	25	25	25	13	12	14	12	12	11	12	11	11	10	11
I-874	27	28	26	26	27	27	27	27	26	26	27	27	26	25	25
I-875	20	20	20	21	22	21	21	20	21	20	21	17	19	17	19
I-876	16	17	17	16	14	15	13	15	13	14	14	12	11	12	13
I-877	20	19	19	19	19	19	18	16	16	16	17	14	15	15	16
I-878	22	22	22	24	26	24	26	27	26	27	24	25	25	27	25
I-879	20	22	20	19	20	19	19	20	19	18	18	19	19	20	12
I-880	21	22	21	18	20	20	18	18	19	20	21	21	19	17	17
I-881	18	20	18	16	16	16	15	16	17	16	15	15	15	15	15
I-882	21	21	23	23	15	15	13	9	10	9	7	8	7	7	8
I-883	26	25	27	24	24	22	22	23	22	14	16	16	9	8	10
I-884	21	20	20	19	19	18	19	19	19	14	15	14	16	16	16
I-885	26	25	24	24	25	27	29	29	28	29	29	26	24	24	26
I-886	21	20	20	19	18	20	18	17	17	16	16	14	14	14	16
I-887	23	23	23	23	24	22	24	25	25	22	21	21	23	22	22
I-888	26	26	26	27	26	23	24	23	9	10	11	11	10	9	11
I-889	27	28	27	27	27	27	28	28	28	26	26	27	26	26	27
I-890	25	24	25	25	23	23	23	24	24	24	26	25	22	21	21
I-891	16	15	15	13	14	13	12	12	13	11	11	9	9	9	10
I-892	24	26	26	24	25	23	25	23	11	12	12	11	11	13	14
I-893	23	21	21	23	22	24	22	23	21	24	22	21	21	22	20
I-894	20	22	20	7	7	8	10	9	9	9	5	5	7	1	1
I-895	23	24	25	25	24	23	23	22	20	22	18	20	17	17	16
I-896	27	27	28	27	29	28	30	30	29	28	28	29	32	30	32
I-897	27	27	26	26	25	25	26	26	24	22	23	22	23	20	21
I-898	17	15	15	15	15	16	10	11	9	10	9	9	2	3	3
I-899	23	24	23	21	21	22	21	22	20	22	20	23	22	23	22
I-900	23	23	23	22	23	23	25	24	26	24	25	25	23	23	23
I-901	24	24	25	22	23	21	23	22	21	20	20	24	23	21	22
I-902	22	22	21	22	24	22	23	23	22	23	24	21	19	20	21
I-903	25	26	26	23	23	22	24	22	22	24	14	9	10	9	9
I-904	24	25	25	23	26	26	26	27	29	27	29	27	25	26	25
I-905	24	26	26	27	26	25	26	26	25	27	24	25	26	25	25
I-906	20	20	22	20	23	21	22	24	24	20	21	21	19	21	19
I-907	27	26	29	30	29	30	30	30	28	27	27	27	26	26	27
I-908	21	22	21	21	22	21	22	23	22	22	21	21	22	24	22
I-909	25	27	25	27	25	26	24	26	25	25	24	25	25	24	25
I-910	22	20	21	21	21	19	21	21	22	22	17	17	16	15	15
I-911	27	27	28	27	14	13	13	14	10	10	8	8	9	9	7
I-912	18	20	21	19	19	10	9	10	8	8	8	10	8	7	7
I-913	18	17	17	17	17	17	19	19	19	14	14	14	13	13	13
I-914	24	22	22	23	23	22	24	10	9	8	8	10	12	10	11
I-915	25	25	24	25	27	25	25	27	26	27	22	22	24	24	25
I-916	18	17	17	11	12	11	11	15	13	13	13	15	13	13	14
I-917	18	17	18	18	20	19	21	20	18	16	17	19	19	18	21
I-918	18	18	17	17	20	20	18	19	18	19	16	16	16	16	14
I-919	19	18	16	16	15	13	13	12	10	10	10	14	14	12	14
I-920	11	13	12	13	14	13	10	10	9	10	10	9	8	8	8
I-921	25	27	27	25	25	23	22	22	23	23	23	23	23	24	24
I-922	17	21	19	19	18	18	20	18	19	19	19	17	17	19	17
I-923	23	23	22	23	12	12	13	13	12	12	12	12	13	13	13
I-924	26	26	25	24	25	25	23	23	25	25	25	26	25	27	24
I-925	22	23	22	24	22	22	24	23	23	23	23	21	14	15	15
I-926	22	21	22	23	21	23	21	21	20	20	19	20	20	15	15
I-927	25	27	26	23	23	23	24	23	13	13	12	15	14	13	13
I-928	25	26	25	26	25	23	24	24	24	24	24	22	22	23	22
I-929	20	21	21	19	19	20	19	19	11	12	13	13	4	5	3
I-930	25	22	22	23	23	25	24	12	11	11	12	13	13	15	15
I-931	26	26	26	27	25	25	27	26	26	24	23	23	23	25	26
I-932	21	20	22	20	8	8	8	10	9	9	6	7	6	3	2
I-933	17	17	20	20	16	15	17	16	13	15	13	14	13	15	13
I-934	20	21	20	19	19	17	17	18	17	15	17	15	17	12	14
I-935	22	24	24	24	25	26	21	21	23	22	21	21	23	19	19
I-936	25	25	25	27	25	24	24	23	22	24	21	23	24	24	25
I-937	24	26	24	23	23	23	23	25	25	23	24	21	21	21	23
I-938	21	21	21	21	20	20	19	19	20	18	19	19	18	18	19
I-939	25	25	23	25	23	23	22	23	22	22	22	21	22	21	18
I-940	26	26	27	25	27	29	27	29	27	28	27	28	28	27	27
I-941	13	14	14	14	12	13	10	11	11	11	10	10	7	8	7
I-942	20	20	20	20	20	21	18	18	19	18	19	19	19	19	20
I-943	26	27	24	24	24	24	25	24	24	26	26	21	22	21	22
I-944	22	21	20	19	21	21	21	20	22	22	21	20	21	12	14
I-945	23	21	22	21	24	23	24	21	20	22	21	20	24	23	22
I-946	25	23	25	25	26	23	24	25	24	24	23	23	23	23	22
I-947	22	20	22	20	20	21	21	22	22	20	22	8	8	7	8
I-948	26	26	26	28	27	29	28	27	29	28	28	30	28	30	30
I-949	21	22	23	22	20	21	20	21	19	18	18	17	18	16	17
I-950	21	20	20	21	22	23	23	24	23	24	23	23	22	22	23
I-951	27	28	26	27	25	26	26	25	23	25	23	23	22	23	24
I-952	16	18	19	20	19	20	22	20	21	23	22	22	21	21	21
I-953	15	15	15	16	17	16	16	13	14	14	15	13	13	13	13
I-954	26	28	27	26	27	29	29	28	26	25	25	23	23	25	25
I-955	13	15	13	14	11	10	10	7	7	6	7	6	3	4	4
I-956	22	23	23	24	21	21	21	22	22	21	23	21	21	22	21
I-957	23	23	22	22	21	22	22	21	25	25	25	25	24	23	21
I-958	25	24	23	23	22	23	24	23	23	22	22	16	16	16	17
I-959	21	24	22	21	21	21	23	23	23	22	23	22	20	20	20
I-960	27	26	25	25	25	25	25	25	24	22	22	22	23	25	23
I-961	17	17	18	16	18	16	17	16	14	16	14	14	14	12	13
I-962	21	21	20	19	19	21	22	21	19	18	17	15	17	17	17
I-963	26	25	24	26	26	28	27	27	25	24	26	23	25	24	24
I-964	24	24	25	23	22	22	23	20	22	22	24	23	23	23	21
I-965	25	25	27	25	25	23	24	24	22	23	26	26	26	24	26
I-966	23	21	21	22	24	24	24	23	21	23	23	13	15	13	14
I-967	27	27	27	25	25	23	22	23	23	22	23	24	24	25	25
I-968	23	25	25	25	24	25	25	24	26	25	24	23	22	23	22
I-969	26	26	28	28	26	25	25	25	23	23	25	25	25	27	26
I-970	22	24	24	22	22	25	24	24	24	25	25	25	23	24	23
I-971	20	22	22	22	21	22	20	20	20	21	19	19	16	15	15
I-972	25	25	25	25	22	21	19	20	20	21	22	22	22	20	22
I-973	16	17	17	17	13	14	15	16	14	14	16	14	13	11	10
I-974	16	14	15	17	18	17	17	18	15	13	15	13	13	14	14
I-975	21	21	20	19	21	21	22	20	22	22	22	12	14	14	14
I-976	24	22	23	24	21	23	23	22	24	25	20	21	22	21	21
I-977	23	21	20	21	19	20	20	17	18	18	17	17	17	17	16
I-978	27	26	28	27	28	16	18	18	17	12	14	13	14	11	11
I-979	27	28	29	29	29	29	30	28	28	30	29	28	27	28	27
I-980	16	16	18	20	19	19	20	16	17	16	15	15	15	16	15
I-981	25	24	25	26	21	22	21	23	21	20	22	22	22	23	21
I-982	19	18	20	18	20	20	22	22	18	18	20	20	19	19	17
I-983	18	17	17	20	20	21	18	16	18	18	18	19	18	20	22
I-984	24	23	21	20	20	21	22	20	20	24	24	22	22	21	21
I-985	25	25	21	21	21	23	24	25	23	25	23	23	22	22	22
I-986	23	23	22	23	24	23	21	21	23	22	20	22	20	20	20
I-987	23	24	24	22	22	22	23	21	22	20	21	24	22	22	24
I-988	24	24	28	26	27	26	26	28	27	28	29	29	30	28	30
I-989	27	17	16	13	14	14	15	16	15	14	14	9	9	11	11
I-990	24	26	25	27	25	25	27	27	27	25	25	25	25	25	27
I-991	26	26	26	28	26	24	25	24	21	23	21	21	22	21	22
I-992	27	26	28	29	29	28	26	25	26	26	25	27	28	29	28
I-993	27	27	27	29	27	27	27	31	31	30	30	29	27	28	28
I-994	28	26	27	25	25	26	24	26	25	24	24	23	23	27	26
I-995	28	28	30	28	28	29	28	30	28	28	28	32	32	32	32
I-996	22	20	22	23	22	22	24	21	23	22	21	21	21	20	21
I-997	20	22	20	21	20	21	19	20	20	20	19	19	20	20	19
I-998	26	27	27	27	29	28	31	30	31	31	30	28	30	30	27
I-999	24	22	24	22	22	24	22	23	23	24	26	26	24	25	23
I-1000	27	28	26	27	25	27	27	27	28	26	26	27	27	27	26
I-1001	24	25	26	25	26	27	28	27	28	28	25	24	24	27	27
I-1002	27	27	26	27	29	27	29	30	29	30	32	31	31	28	27
I-1003	18	18	19	18	18	16	17	16	18	16	19	16	17	18	16
I-1004	21	21	22	22	22	21	23	21	23	22	22	20	20	21	19
I-1005	17	17	17	21	21	20	21	9	10	10	10	10	9	10	10
I-1006	17	17	16	15	15	14	13	10	10	10	11	10	9	11	8
I-1007	17	18	19	21	19	20	10	9	9	10	9	11	9	10	9
I-1008	26	25	26	21	23	21	23	23	22	23	23	19	21	20	19
I-1009	23	21	25	23	25	25	23	25	25	23	23	24	26	24	24
I-1010	25	26	27	27	26	25	25	26	26	27	28	27	25	26	25
I-1011	18	19	18	18	19	20	20	21	19	20	18	17	17	17	19
I-1012	20	20	19	22	22	21	20	19	19	19	19	18	19	18	17
I-1013	18	17	16	16	17	17	18	19	18	17	17	17	15	1	2
I-1014	21	21	21	21	22	22	19	19	19	21	20	20	19	18	17
I-1015	24	25	26	24	26	28	26	26	29	29	30	30	30	28	28
I-1016	21	21	23	23	22	24	23	22	20	22	22	19	17	17	17
I-1017	27	28	26	28	28	29	30	29	30	29	29	30	31	31	29
I-1018	15	15	15	16	17	18	18	16	18	16	14	15	15	13	13
I-1019	20	21	19	20	18	16	16	16	18	18	17	19	17	17	19
I-1020	26	28	26	28	30	28	28	29	31	30	28	28	29	29	29
I-1021	18	19	19	18	16	16	17	16	18	18	16	15	13	15	13
I-1022	27	29	30	30	29	28	30	29	29	28	29	26	26	27	28
I-1023	15	15	15	13	12	12	11	10	8	7	7	9	6	5	4
I-1024	16	16	16	15	16	16	15	15	17	16	14	12	14	12	10
I-1025	24	26	26	28	26	28	28	27	28	27	27	27	28	30	29
I-1026	21	21	20	22	21	22	21	21	23	23	23	23	22	21	20
I-1027	27	26	28	26	27	22	24	22	22	9	11	11	10	9	11
I-1028	25	23	24	25	15	14	15	14	14	17	17	17	18	13	12
I-1029	15	13	15	15	13	12	11	13	11	9	11	9	10	12	10
I-1030	25	26	22	24	23	24	23	24	23	25	26	24	22	23	23
I-1031	26	26	24	24	26	23	24	24	23	22	23	25	23	25	23
I-1032	16	17	17	16	16	15	14	15	15	17	16	14	14	11	10
I-1033	21	22	22	23	21	23	22	19	18	20	19	20	21	22	20
I-1034	22	23	22	22	21	20	21	18	18	17	19	16	17	17	18
I-1035	26	26	25	26	25	25	22	24	23	23	24	23	24	24	23
I-1036	25	24	25	21	20	21	12	11	12	7	6	6	6	5	5
I-1037	26	27	28	26	26	26	24	25	25	14	13	13	15	15	13
I-1038	25	27	26	25	27	25	27	27	26	25	25	26	24	23	22
I-1039	22	23	22	24	24	25	26	22	21	21	21	23	21	21	20
I-1040	26	24	23	24	25	23	23	24	24	24	24	26	23	22	23
I-1041	17	17	15	16	13	15	14	15	16	13	13	14	11	9	9
I-1042	26	25	26	27	24	26	24	23	23	24	23	24	25	25	24
I-1043	13	13	14	14	14	13	13	14	12	15	15	15	14	14	12
I-1044	17	19	21	21	21	10	10	10	10	10	8	9	10	10	10
I-1045	22	22	23	22	21	19	20	21	18	17	16	16	17	17	16
I-1046	19	17	17	18	20	16	17	15	16	15	14	14	15	14	15
I-1047	23	23	22	21	15	14	9	10	11	9	7	7	9	9	9
I-1048	22	23	21	22	22	21	22	20	21	21	20	22	21	19	20
I-1049	18	19	18	17	17	18	17	14	13	14	14	14	14	13	13
I-1050	16	16	15	15	16	17	17	17	17	15	13	14	15	15	15
I-1051	27	28	28	24	26	27	27	27	15	15	17	12	13	13	12
I-1052	21	23	23	22	21	23	24	24	24	23	23	22	23	22	22
I-1053	23	23	24	24	24	24	24	25	23	24	24	25	25	25	24
I-1054	28	27	27	27	28	27	27	28	28	28	29	30	29	30	30
I-1055	18	18	19	17	18	19	20	15	16	15	14	14	13	15	15
I-1056	21	23	22	22	22	21	23	21	21	21	21	20	21	22	19
I-1057	26	26	24	25	23	23	24	24	27	25	26	26	25	24	24
I-1058	20	21	21	21	20	22	20	21	18	19	18	18	18	18	18
I-1059	21	23	20	22	21	21	21	21	21	20	20	20	22	20	21
I-1060	26	27	28	27	28	28	27	26	26	28	28	28	27	28	26
I-1061	21	21	21	19	20	19	19	18	19	19	17	18	18	19	18
I-1062	16	17	17	15	17	17	14	14	16	15	16	15	16	16	14
I-1063	18	18	18	19	19	18	22	22	21	21	21	21	21	22	22
I-1064	14	15	17	17	16	17	17	17	15	15	14	13	14	14	13
I-1065	23	21	22	22	23	25	24	23	25	23	24	24	26	25	26
I-1066	18	17	17	20	19	19	18	20	18	17	19	19	18	16	17
I-1067	21	21	20	19	21	20	18	19	19	18	16	18	13	13	13
I-1068	20	20	15	16	17	16	18	18	19	16	18	16	16	18	16
I-1069	28	28	28	29	28	29	29	29	30	31	30	29	28	30	26
I-1070	21	20	20	21	17	17	17	15	17	18	18	18	16	18	16
I-1071	18	17	20	21	20	19	17	17	15	16	16	15	15	14	15
I-1072	18	18	18	21	19	19	20	20	18	20	19	19	18	19	19
I-1073	23	23	24	22	22	21	20	22	24	22	22	23	23	22	21
I-1074	26	24	24	25	25	24	24	24	23	14	14	12	11	11	10
I-1075	26	25	26	27	28	27	27	22	20	21	22	21	21	23	15
I-1076	24	25	25	24	22	23	22	23	25	25	23	21	15	15	17
I-1077	25	24	26	26	23	23	23	23	23	23	16	16	15	12	10
I-1078	22	22	24	23	22	22	22	22	22	22	24	21	21	21	21
I-1079	27	24	25	24	24	22	22	21	21	21	20	21	19	18	18
I-1080	27	27	27	24	26	25	25	24	24	25	22	21	21	22	22
I-1081	22	22	21	21	21	20	21	22	22	20	18	16	15	16	16
I-1082	18	16	18	13	12	10	12	10	9	11	9	10	9	8	10
I-1083	24	24	22	24	25	23	25	23	24	24	23	22	22	23	22
I-1084	24	25	24	25	23	23	23	23	24	24	26	25	26	23	23
I-1085	25	25	25	24	27	27	29	27	28	27	27	28	26	24	26
I-1086	23	21	20	20	21	21	18	18	18	18	19	17	15	17	15
I-1087	18	20	20	20	20	19	19	20	20	20	11	13	12	3	5
I-1088	21	22	22	21	22	22	24	24	21	22	21	20	20	22	20
I-1089	24	22	23	24	24	22	23	21	21	22	23	19	20	20	19
I-1090	18	16	15	15	17	19	18	17	15	17	17	15	15	14	14
I-1091	20	21	21	20	22	22	22	20	20	18	17	18	18	18	18
I-1092	25	27	25	22	22	22	22	21	21	22	22	24	22	22	22
I-1093	24	23	23	23	24	24	24	22	21	22	21	21	20	19	21
I-1094	22	22	20	22	9	8	9	7	9	9	5	7	6	5	1
I-1095	21	23	22	21	21	22	24	23	24	22	24	23	20	20	21
I-1096	26	25	19	19	19	22	21	22	23	14	15	14	16	16	16
I-1097	19	18	18	19	20	18	20	19	18	18	17	19	17	17	15
I-1098	24	22	22	24	23	22	23	20	20	20	17	18	18	17	16
I-1099	19	19	21	21	20	18	20	19	18	18	18	18	13	13	14
I-1100	20	18	18	16	17	16	15	15	15	13	15	13	13	12	12
I-1101	22	21	22	21	19	17	17	16	18	8	9	7	7	8	8
I-1102	11	13	11	12	14	13	14	14	9	11	10	10	9	9	8
I-1103	28	27	27	26	26	26	28	25	25	26	27	27	26	25	26
I-1104	26	27	27	25	27	27	28	27	21	22	23	23	21	13	15
I-1105	27	27	27	27	29	27	26	27	27	27	24	25	25	25	25
I-1106	27	25	25	25	25	24	25	23	22	23	23	22	22	22	24
I-1107	19	17	17	17	16	20	19	17	18	17	18	18	18	19	19
I-1108	13	13	13	13	14	13	14	13	10	8	10	9	8	9	9
I-1109	17	19	17	18	17	18	17	18	14	14	15	15	15	13	14
I-1110	22	21	21	21	22	22	21	23	22	23	24	23	21	22	23
I-1111	14	13	14	13	14	15	13	15	17	13	14	13	13	13	15
I-1112	23	24	22	21	21	22	23	24	23	21	21	21	19	21	20
I-1113	24	22	24	25	24	25	25	22	23	22	21	21	21	19	20
I-1114	23	23	25	24	24	22	23	22	25	24	24	22	24	22	22
I-1115	20	20	22	22	21	22	19	18	20	22	22	22	21	23	23
I-1116	25	24	25	24	24	25	23	23	22	20	22	20	20	21	22
I-1117	26	27	27	28	27	27	29	18	18	13	14	14	12	11	11
I-1118	26	26	24	24	22	22	23	24	23	22	25	24	26	26	22
I-1119	26	26	25	26	28	25	24	25	24	24	25	27	27	26	27
I-1120	20	19	19	21	19	20	18	17	19	18	16	16	15	14	16
I-1121	26	27	26	24	24	24	24	22	21	22	21	20	17	19	18
I-1122	19	19	20	21	19	19	18	22	20	22	22	20	20	19	18
I-1123	25	26	26	25	26	24	25	27	25	27	27	28	28	26	27
I-1124	25	27	25	27	22	24	25	24	23	23	24	22	21	23	21
I-1125	13	15	14	13	16	17	16	15	17	15	15	14	13	13	11
I-1126	19	21	19	20	18	18	18	17	18	18	17	16	16	14	14
I-1127	22	22	21	21	21	20	20	22	21	21	22	21	21	18	17
I-1128	19	19	19	18	20	18	18	17	18	19	17	19	18	19	18
I-1129	22	22	22	20	19	20	21	22	22	20	18	15	17	16	17
I-1130	24	26	25	26	24	25	24	23	22	24	24	25	25	23	25
I-1131	16	16	17	16	17	17	16	18	14	14	13	12	12	12	13
I-1132	26	27	27	27	22	23	24	24	11	11	11	13	14	14	13
I-1133	22	12	13	12	11	10	10	12	13	12	11	13	15	14	14
I-1134	12	11	11	12	12	11	11	11	11	9	8	9	8	9	9
I-1135	17	19	19	17	17	18	16	17	16	18	16	15	16	15	16
I-1136	22	23	23	21	17	19	17	18	16	17	16	7	8	8	7
I-1137	23	21	22	21	23	20	20	20	20	20	19	19	17	17	18
I-1138	27	25	27	26	26	25	26	27	25	27	23	23	23	22	23
I-1139	21	21	21	21	20	21	20	19	21	19	19	18	18	17	17
I-1140	26	27	27	24	23	23	25	24	25	22	23	21	20	22	22
I-1141	12	13	12	12	13	13	13	13	16	15	15	14	15	14	14
I-1142	26	23	23	25	23	25	26	24	26	26	26	22	23	22	21
I-1143	16	19	20	18	20	18	20	20	15	16	15	15	14	16	15
I-1144	23	24	23	22	23	23	23	22	21	20	21	21	20	21	22
I-1145	25	25	24	23	22	23	12	11	11	11	11	4	3	3	4
I-1146	20	21	20	24	22	23	23	22	23	23	21	20	22	22	22
I-1147	26	27	26	26	28	22	20	23	22	23	23	15	13	14	14
I-1148	27	27	26	27	28	28	28	27	25	27	27	27	26	28	24
I-1149	18	20	19	19	21	20	20	19	18	17	18	18	17	17	17
I-1150	22	21	23	23	25	24	24	23	25	24	23	25	26	26	24
I-1151	23	24	23	24	13	12	14	12	13	13	13	13	13	11	10
I-1152	23	21	22	24	20	21	19	19	20	20	19	21	22	22	22
I-1153	22	22	19	19	18	9	10	10	9	6	7	8	7	6	6
I-1154	14	16	16	16	15	16	17	16	16	14	15	14	17	16	16
I-1155	27	26	26	26	26	25	25	14	12	9	9	7	8	8	8
I-1156	23	23	23	25	26	28	27	28	29	26	26	24	25	26	26
I-1157	23	24	24	25	23	24	24	24	24	23	22	24	25	23	25
I-1158	21	21	22	21	23	23	21	23	19	19	20	19	19	22	22
I-1159	19	18	19	20	18	19	19	19	19	17	17	17	18	19	18
I-1160	19	19	16	16	16	16	16	17	17	19	19	18	17	18	17
I-1161	21	23	22	24	22	22	22	23	21	21	22	14	13	14	15
I-1162	19	19	22	21	20	22	17	17	19	18	20	18	20	20	19
I-1163	18	21	20	21	20	10	10	11	9	10	8	10	9	10	11
I-1164	21	21	22	21	24	23	24	21	22	22	22	23	22	24	22
I-1165	18	18	16	16	18	16	18	18	18	17	17	2	1	3	3
I-1166	23	24	24	25	22	23	23	23	23	23	23	23	22	22	16
I-1167	22	22	22	21	21	23	22	21	22	21	21	19	19	19	19
I-1168	25	26	26	24	24	23	22	22	16	16	14	16	11	10	12
I-1169	24	23	25	24	23	23	23	23	23	23	24	23	23	23	23
I-1170	25	24	24	22	22	20	11	11	10	11	5	7	6	6	5
I-1171	18	19	19	20	19	20	18	17	14	15	15	14	13	13	14
I-1172	18	16	17	18	16	19	18	16	15	14	15	13	14	13	12
I-1173	24	24	22	23	11	13	13	12	10	10	12	11	4	5	5
I-1174	20	20	19	21	17	19	19	18	19	19	19	19	7	6	5
I-1175	19	20	20	16	15	16	16	15	15	16	15	15	14	15	15
I-1176	19	19	21	21	20	20	19	16	19	18	18	17	17	18	19
I-1177	27	26	26	27	29	30	29	29	30	29	29	29	27	28	27
I-1178	27	26	27	25	27	25	25	26	23	23	23	26	26	24	24
I-1179	26	27	24	25	26	25	24	25	24	25	23	23	23	23	24
I-1180	24	24	23	22	23	25	24	23	24	22	22	25	24	24	25
I-1181	26	26	22	23	23	24	24	21	21	23	22	19	21	19	19
I-1182	25	24	26	25	22	22	22	23	21	20	22	22	22	20	20
I-1183	21	22	22	21	24	23	24	23	24	22	22	23	23	14	14
I-1184	14	15	14	14	15	17	16	16	17	16	16	14	15	17	17
I-1185	24	24	22	24	23	20	21	20	18	19	17	19	16	17	17
I-1186	26	26	28	28	28	28	27	29	27	27	26	26	26	26	26
I-1187	21	20	21	19	19	19	21	20	16	19	18	19	19	19	18
I-1188	28	27	26	23	24	22	22	11	9	10	10	10	11	11	11
I-1189	19	21	19	21	19	19	19	20	16	18	16	18	17	17	17
I-1190	20	20	15	16	15	17	16	16	16	16	14	14	16	16	15
I-1191	26	27	28	28	27	27	28	28	27	28	26	26	28	25	27
I-1192	20	22	22	18	20	18	20	21	19	19	20	21	18	18	18
I-1193	27	26	25	26	24	23	23	25	25	11	12	12	12	13	14
I-1194	19	21	20	20	21	21	19	20	19	18	17	17	15	15	14
I-1195	16	16	16	13	11	13	11	10	11	11	11	11	10	12	12
I-1196	26	25	25	20	21	19	19	23	23	22	13	16	14	16	14
I-1197	20	22	21	21	17	18	17	17	17	16	16	18	16	17	16
I-1198	21	21	21	20	22	22	21	21	25	25	25	23	21	22	22
I-1199	15	16	17	17	15	14	14	17	17	17	12	13	13	12	11
I-1200	27	26	26	27	26	28	26	26	28	28	25	26	25	26	26
I-1201	26	25	26	26	28	26	25	26	24	24	26	26	25	27	27
I-1202	22	21	23	22	21	22	21	21	21	21	19	18	20	18	15
I-1203	23	21	23	21	22	23	21	21	19	20	21	21	20	21	17
I-1204	25	25	28	28	27	29	29	30	31	30	32	32	28	27	27
I-1205	27	27	26	26	27	27	28	27	25	24	24	26	28	29	29
I-1206	18	17	14	13	13	13	11	10	10	11	11	10	9	10	9
I-1207	25	24	24	23	24	24	22	25	24	22	22	22	23	21	23
I-1208	23	25	25	24	24	23	24	22	23	20	21	21	20	23	24
I-1209	20	20	20	19	20	19	19	20	20	21	20	19	19	20	19
I-1210	26	22	23	22	22	23	24	24	22	22	24	21	21	23	22
I-1211	20	18	19	19	20	22	17	17	17	20	18	20	18	19	20
I-1212	23	22	23	22	22	20	21	23	21	21	18	19	18	16	15
I-1213	26	27	29	29	28	29	28	29	28	28	29	30	29	29	27
I-1214	19	19	20	19	20	18	20	19	22	22	21	21	22	24	23
I-1215	21	20	18	19	20	20	19	18	20	21	20	20	19	17	17
I-1216	25	27	25	25	26	25	24	26	23	23	24	25	25	24	25
I-1217	27	27	25	25	27	25	27	28	29	28	29	29	29	28	29
I-1218	14	11	11	10	10	7	9	9	7	5	5	3	3	3	3
I-1219	25	23	24	20	22	22	21	12	12	10	12	6	5	6	4
I-1220	26	25	26	27	25	25	24	24	25	23	23	23	23	25	24
I-1221	24	25	25	23	23	22	21	23	23	23	21	21	21	19	20
I-1222	22	23	24	22	23	23	23	22	23	21	22	22	22	20	21
I-1223	22	22	17	19	18	18	15	15	16	16	18	16	16	18	17
I-1224	26	28	28	27	29	29	31	30	32	32	31	31	28	28	29
I-1225	24	25	26	26	27	27	26	23	23	22	22	24	25	25	26
I-1226	18	17	18	19	17	18	19	19	17	17	17	18	18	16	17
I-1227	22	21	23	21	21	22	22	19	20	21	22	18	18	18	18
I-1228	27	25	26	24	25	25	25	25	27	29	29	29	28	30	30
I-1229	14	16	14	13	12	13	13	13	15	15	15	11	9	8	7
I-1230	21	21	19	19	18	18	18	17	18	16	16	15	12	12	14
I-1231	24	24	20	22	20	20	21	21	20	20	24	24	23	23	23
I-1232	21	21	23	23	22	24	21	23	22	23	24	22	23	21	22
I-1233	18	19	18	18	15	17	15	15	15	15	17	14	16	14	15
I-1234	27	28	28	26	25	25	26	24	24	24	23	23	23	25	27
I-1235	20	20	21	22	20	21	22	21	23	21	22	19	19	20	21
I-1236	22	22	24	22	22	21	21	22	18	17	19	19	16	18	16
I-1237	15	16	14	16	11	11	13	11	11	12	10	11	12	11	11
I-1238	24	23	24	23	23	24	24	22	25	25	25	26	22	24	22
I-1239	28	28	27	28	26	25	25	26	27	26	25	17	16	12	13
I-1240	27	27	27	25	25	27	26	25	23	22	21	19	21	20	19
I-1241	22	21	23	23	23	23	21	21	22	23	25	23	24	25	24
I-1242	16	16	15	17	17	16	16	17	14	16	14	16	15	14	14
I-1243	26	26	28	28	26	26	25	25	24	25	24	23	27	27	26
I-1244	15	15	14	14	14	13	15	14	10	10	11	12	8	9	8
I-1245	25	24	24	24	22	24	24	24	26	25	23	24	22	26	25
I-1246	18	17	18	18	17	18	19	18	18	18	17	17	17	17	15
I-1247	20	21	20	19	19	21	19	20	19	17	18	17	16	17	15
I-1248	20	21	13	13	15	15	7	6	7	5	6	7	8	7	6
I-1249	25	25	25	25	23	25	26	25	26	23	23	22	21	21	20
I-1250	18	17	17	17	18	16	18	15	12	12	13	12	13	13	13
I-1251	24	24	23	24	26	26	27	26	25	24	24	24	22	22	20
I-1252	21	21	21	23	25	25	21	22	21	21	22	24	24	22	22
I-1253	20	18	18	18	19	17	18	16	16	16	20	18	16	16	16
I-1254	23	21	22	22	22	21	22	23	23	22	24	23	23	22	22
I-1255	20	19	21	19	23	21	22	22	23	23	22	22	23	24	24
I-1256	24	24	25	25	26	27	26	26	25	26	25	27	26	26	25
I-1257	26	24	25	25	27	27	26	26	28	29	28	26	25	24	25
I-1258	20	20	18	18	16	16	18	17	16	18	17	17	19	18	17
I-1259	22	21	13	13	6	7	6	6	7	6	6	8	6	8	8
I-1260	21	21	20	22	20	21	20	21	22	20	21	21	20	22	12
I-1261	25	24	24	24	24	25	23	24	25	26	26	26	25	26	22
I-1262	28	27	27	30	28	30	31	31	30	28	28	30	31	30	30
I-1263	21	20	22	20	21	22	20	22	18	20	22	22	21	21	23
I-1264	21	20	20	23	23	22	24	22	24	20	22	20	19	21	19
I-1265	27	25	27	25	23	23	22	22	22	24	24	24	26	25	22
I-1266	27	26	26	26	26	27	27	26	26	26	28	26	26	25	27
I-1267	16	18	17	17	16	16	16	12	14	12	12	13	13	12	14
I-1268	20	20	16	15	17	16	17	17	15	14	14	13	14	14	15
I-1269	25	25	27	26	27	26	27	25	22	22	23	22	24	26	24
I-1270	23	23	22	23	18	20	11	10	6	7	5	6	7	8	6
I-1271	23	25	25	13	15	15	15	14	14	16	17	17	13	12	12
I-1272	26	25	26	24	21	21	25	24	23	21	22	23	22	19	19
I-1273	23	25	23	24	14	12	13	12	14	13	11	11	12	12	10
I-1274	20	20	20	18	19	20	19	18	19	18	18	18	18	18	18
I-1275	22	22	22	24	26	24	21	23	21	23	21	19	21	21	20
I-1276	17	15	16	15	14	14	14	14	15	15	14	14	13	12	10
I-1277	23	25	24	23	21	22	20	21	11	11	6	6	5	5	4
I-1278	19	19	19	18	15	19	18	19	17	16	16	16	15	13	15
I-1279	20	20	20	22	21	21	20	22	22	22	21	21	20	9	7
I-1280	24	25	24	24	24	26	26	24	22	23	21	21	22	23	21
I-1281	26	25	26	27	26	27	23	22	24	25	23	22	22	22	22
I-1282	14	14	11	12	13	12	10	11	10	11	9	11	10	11	10
I-1283	28	27	26	28	25	24	25	25	17	16	16	17	12	12	12
I-1284	16	16	15	15	15	15	17	13	14	13	13	13	14	14	14
I-1285	26	26	25	25	26	24	24	25	29	27	27	27	29	30	29
I-1286	20	20	20	18	20	20	20	17	17	17	16	18	15	15	13
I-1287	21	21	23	22	21	21	22	24	22	24	23	23	19	20	19
I-1288	26	26	27	26	30	29	30	31	29	28	29	30	31	29	29
I-1289	14	15	15	14	14	17	15	17	15	15	13	14	13	15	13
I-1290	19	17	16	16	16	17	18	17	18	17	17	13	15	13	13
I-1291	22	23	24	22	23	23	24	21	20	20	21	23	22	23	22
I-1292	24	22	24	23	21	23	20	19	21	18	18	17	16	18	17
I-1293	15	15	17	17	15	17	10	9	11	9	11	1	2	2	1
I-1294	26	26	26	26	25	26	25	26	25	27	27	29	29	29	30
I-1295	25	28	26	28	30	28	29	28	28	30	28	28	30	28	28
I-1296	25	26	24	25	23	25	26	24	26	22	23	20	22	22	20
I-1297	19	20	19	21	18	17	18	14	15	14	14	14	16	15	16
I-1298	26	28	28	29	29	28	30	29	29	29	30	30	30	31	31
I-1299	25	28	26	28	26	27	25	25	23	23	22	21	21	19	20
I-1300	28	28	26	28	24	25	26	25	26	27	27	15	16	16	13
I-1301	25	27	26	27	28	26	28	26	27	23	23	23	22	21	19
I-1302	23	22	22	23	19	20	20	20	18	17	17	19	20	18	7
I-1303	17	17	19	21	20	20	17	20	19	19	20	20	21	21	21
I-1304	17	16	15	16	15	17	17	9	10	10	11	11	9	1	2
I-1305	15	14	14	15	16	17	17	14	12	14	14	13	11	11	13
I-1306	15	13	13	11	12	11	10	11	10	10	10	11	11	10	10
I-1307	21	23	22	19	17	18	18	16	16	18	18	7	7	9	7
I-1308	28	26	28	28	28	28	27	26	24	24	10	11	10	9	9
I-1309	18	18	18	17	16	16	17	17	14	10	12	10	14	12	13
I-1310	28	28	26	26	26	27	26	15	15	15	14	14	13	15	14
I-1311	21	21	22	7	9	7	9	10	10	8	7	7	5	3	2
I-1312	23	23	22	22	23	22	19	18	20	20	18	21	21	20	21
I-1313	12	14	12	13	12	11	13	13	9	12	10	12	7	9	7
I-1314	26	26	26	24	26	25	23	23	21	22	20	20	19	21	22
I-1315	20	21	21	18	19	18	16	18	16	17	18	17	16	17	16
I-1316	27	28	28	28	26	26	28	26	28	24	25	25	24	27	27
I-1317	26	25	26	22	23	24	24	20	20	19	21	22	21	21	20
I-1318	13	13	14	14	13	13	17	16	15	15	13	14	14	15	14
I-1319	24	24	23	24	24	25	25	24	23	22	21	24	23	22	24
I-1320	22	21	20	20	19	20	19	22	22	21	19	17	15	16	15
I-1321	27	26	26	24	24	25	25	23	24	22	23	22	23	25	25
I-1322	25	21	21	23	22	22	22	24	24	23	23	22	22	23	22
I-1323	22	24	23	23	23	23	22	22	22	24	23	22	22	22	24
I-1324	27	25	29	28	27	28	27	28	28	26	28	27	26	26	26
I-1325	20	21	22	19	20	19	21	20	20	19	18	20	19	18	19
I-1326	11	11	12	13	13	13	14	9	9	8	8	8	9	9	8
I-1327	24	24	23	24	21	20	21	20	19	20	18	17	16	18	17
I-1328	28	28	26	28	30	30	29	28	30	27	29	28	28	27	28
I-1329	25	26	24	26	27	28	26	27	28	27	27	29	29	29	29
I-1330	18	17	18	18	20	20	18	19	19	18	19	17	19	20	20
I-1331	26	24	24	22	22	23	19	20	19	19	20	22	22	22	23
I-1332	26	26	24	25	21	25	24	23	23	23	23	19	19	20	21
I-1333	24	22	24	22	21	23	22	22	19	20	18	20	15	16	17
I-1334	24	24	24	22	15	15	14	8	10	8	8	7	7	6	7
I-1335	21	22	22	23	22	22	21	22	23	24	23	25	25	24	23
I-1336	22	22	21	23	22	23	23	22	22	23	25	25	25	25	24
I-1337	27	26	25	27	29	29	28	27	29	30	29	29	31	32	28
I-1338	14	16	16	16	13	14	13	13	10	9	9	8	8	8	9
I-1339	26	24	23	23	23	25	25	24	12	11	13	13	13	14	14
I-1340	15	14	14	15	14	12	14	13	13	14	13	10	8	10	10
I-1341	17	17	19	19	19	18	18	18	19	19	18	17	15	15	17
I-1342	27	28	28	28	26	27	26	26	26	27	25	27	27	27	25
I-1343	20	20	18	21	20	19	21	18	17	17	19	17	18	18	17
I-1344	17	18	18	18	20	19	20	16	16	17	18	18	18	17	19
I-1345	28	28	26	25	24	23	24	20	21	21	22	20	20	19	19
I-1346	22	18	17	17	15	17	15	18	17	17	17	18	16	16	18
I-1347	23	22	21	21	21	21	20	18	19	18	19	22	20	21	20
I-1348	26	27	27	26	25	14	12	14	8	10	9	9	7	9	7
I-1349	26	27	26	29	27	29	30	29	29	31	31	27	27	27	29
I-1350	27	26	27	28	29	29	27	18	16	12	14	10	12	10	11
I-1351	22	22	23	22	25	25	20	21	21	22	18	18	17	17	18
I-1352	18	21	20	20	21	19	19	19	19	19	20	5	6	7	7
I-1353	20	22	20	21	20	19	20	20	19	19	18	16	17	15	15
I-1354	26	26	25	26	25	27	25	25	25	23	25	24	24	22	24
I-1355	14	16	16	14	15	17	16	16	18	17	16	14	16	16	15
I-1356	25	24	25	23	25	22	21	22	21	20	22	17	18	17	17
I-1357	26	24	24	26	28	28	27	27	27	27	27	26	27	26	25
I-1358	23	24	23	23	26	26	26	25	26	25	24	27	25	27	26
I-1359	17	17	17	18	18	20	16	16	17	15	15	15	15	14	14
I-1360	20	21	21	20	21	20	22	21	19	19	20	19	20	18	20
I-1361	22	20	22	19	19	21	21	21	19	18	19	18	20	18	18
I-1362	22	20	20	20	20	20	19	20	21	21	20	17	16	16	18
I-1363	20	19	18	16	18	17	15	16	16	13	14	14	12	13	12
I-1364	25	25	25	25	25	24	24	25	23	23	22	21	22	22	21
I-1365	26	25	27	24	25	23	23	23	22	26	24	25	24	26	26
I-1366	24	24	26	25	25	26	24	26	21	22	21	19	20	19	23
I-1367	20	20	20	21	20	19	20	22	21	22	17	17	17	17	16
I-1368	21	20	21	19	22	23	21	22	23	22	24	23	24	21	23
I-1369	24	23	25	23	25	23	25	24	24	23	22	24	24	25	24
I-1370	20	20	19	20	19	18	18	17	17	19	18	16	15	15	15
I-1371	27	28	28	27	28	27	28	27	28	30	30	29	30	28	29
I-1372	22	15	13	13	13	10	10	10	11	9	9	7	8	9	8
I-1373	13	15	14	13	10	11	11	10	11	10	9	10	12	10	10
I-1374	19	19	19	19	19	19	19	18	18	18	18	18	17	18	18
